# Supplementary material for: Two-dimensional electrophoretic comparison of metastatic and non-metastatic human breast tumors using in vitro cultured epithelial cells derived from the cancer tissues
Source: BMC Cancer. 2008 Apr 16;8:107. doi: 10.1186/1471-2407-8-107 (PMC2377273; doi:10.1186/1471-2407-8-107)
Supplement: Additional file 1 — PDQuest quantity table. The table is in the excel spreadsheet format (PDQuest.xls). Spots are numbered in rows. Means of logarithmic ratios method normalized spot densities in each gel are in columns. The paired gels from each sample (named according to the Table 1) are marked (a) respective (b), for example L40-sp-a, L40-sp-b. [file 1471-2407-8-107-S1.xls]

## Sheet: quantitation
Bio-Rad Laboratories	Quantitation Table
sorted by:SSP
SSP	L40-sp-a	L40-sp-b	L42-sp-a	L42-sp-b	L43-sp-a	L43-sp-b	L50-sp-a	L50-sp-b	L53-sp-a	L53-sp-b	L67-sp-a	L67-sp-b	L101-sp-a	L101-sp-b	L103-sp-a	L103-sp-b	L106-sp-a	L106-sp-b	L116-sp-a	L116-sp-b	L118-sp-a	L118-sp-b	L122-sp-a	L122-sp-b	L128-sp-a	L128-sp-b	L133-sp-a	L133-sp-b	L143-sp-a	L143-sp-b	L154-sp-a	L154-sp-b	L174-sp-a	L174-sp-b	L176-sp-a	L176-sp-b	L179-sp-a	L179-sp-b	L180-sp-a	L180-sp-b	L181-sp-a	L187-sp-a	L187-sp-b	L190-sp-a
7	24.8	13.5	26.2	13.8	0	48.1	0	7.7	157.2	45	0.1	0	0	60.2	47.2	85.8	122.5	158.3	0.1	11.1	7.5	32.8	0.1	0	0.1	0.1	59.5	0	0	8.3	32.4	10.3	43.9	114.2	74.7	10	3.2	20.9	0.1	0	0	0.1	87.6	0.1
8	39.1	48.2	75.2	4.9	7.2	92	194.8	0	83.2	36.4	6.3	0	6.3	0	74.2	37.4	36	36.9	3.8	0	0.1	0	1.1	0	12.2	3.6	17.1	5	2	0	43.7	28.6	31.5	91.5	64.2	18.5	0	191.6	0.1	0	18.4	0.1	90.5	121.8
9	14.5	3.3	14.8	13.6	9.1	69.4	8.5	5.1	15.5	34.3	15.9	39.8	10.5	11.9	47.2	24.5	19.5	27.2	5.7	21.5	19.1	0	3.5	6.6	4.9	9.6	21.3	20.3	10.6	17.7	7.1	10.7	19.7	31.2	16.4	22.4	5.6	18.1	6.5	4.4	8	20.9	16.6	30
10	0	0.1	11.1	0	6.5	0.1	0	0	0.1	3.2	0.1	0	0	0	14.3	0.1	4.6	0.1	0.1	0	0.1	12.5	0.1	11.8	1.1	2.7	0.1	0	0	0	10.2	0.1	0	17.7	36.1	5.2	0	0	7.8	0	0	0.1	0.1	13.5
201	0	15	23.1	21.5	11	20.4	11.8	5.2	9.3	20.7	30.6	32.3	17.7	5.2	1.7	26.7	7.2	11.4	16.9	13.5	24	15.1	38.5	16.6	28.9	26.2	21.6	8.8	12.2	12.8	17.8	21.8	0	0	0	29.5	24.6	20.7	16.4	16	10.9	10	9.5	24.6
301	28.5	4.8	37.1	18.6	33.2	16.3	11.9	6.7	47.1	31.3	49.4	41.5	22.2	28.2	19.9	17.8	26	39.4	26.1	31.8	22.7	18.6	62	24.3	27.8	33.2	33.1	13.3	22.7	27.4	17.5	17.5	34.4	32.2	37.4	26.1	18.8	0	19.2	21.5	21	14.2	17.1	44.9
302	0	41.3	49	61.7	79.3	55.2	20	34.7	0.1	48.9	7.8	0	35.2	0	0	71.8	23.1	25.2	0.1	53	54.7	0	107.4	0	79.8	61.2	72.7	0	38.1	0	7.1	0.1	190.7	340.5	0	0	12.4	10.8	0.1	5.6	0	24	2.2	22.8
304	0	152.6	72.8	8.2	103.4	79.5	195.9	0	0.1	6.6	0.1	0	0	0	0	0.1	0	0.1	0.1	0	0.1	0	0.1	0	72.3	0.1	46.8	59	41.7	0	0	0.1	0	0	96.9	0	0	79.9	67.9	144.1	157.6	0.1	122.6	0.1
305	221	28.6	68.3	53.3	23.5	18.5	36.5	75.7	1.9	26	144.1	84	60.4	65.2	39.8	41.9	36.8	115	103.3	37.2	46.9	25.9	20.2	32.3	58.8	61.6	3.2	33	16.2	41.8	15.8	37	39.3	0.1	82.5	0	57.7	45.3	14.6	64.4	20.3	36.1	31.5	66.5
401	0	0.1	0	0	0	6.5	66.8	0	0.1	0	0.1	79.7	0	0	71.7	0.1	18.5	0.1	56.2	0	0.1	28	0.1	65.7	0.1	0.1	0.1	10.3	0	48.8	43.4	56.7	0	0	42.3	0	72.3	51.2	109.6	55.3	0	26.6	22.5	125
501	36.8	6.9	8.3	6.1	7.3	14.7	6.7	0	0.1	3.2	9.1	0	9.5	19.4	3.9	5.4	39.2	6.6	30.8	4.5	5.8	2.3	5	6.7	19.8	16.1	6.9	3.7	24.3	4.3	7.2	8.7	0	15.9	4.2	32.2	1.4	5.5	7.8	3.9	15.9	16.2	7.4	2.8
702	8.5	0.1	5.8	2.8	0	8.5	4.4	5.2	4.2	0	13.7	10.8	5.5	2.3	10.4	0.1	3	6.9	8.1	4.9	4.8	0	7.4	3.9	8.6	11.3	6.3	3.3	6.9	3.8	1.7	0.1	14.2	0	9.3	5.3	6.4	4.3	5.5	7.1	5.9	18	4.8	3.5
901	10.7	3.2	0	2.9	0	2.3	1.6	3.4	13.4	27.7	10.6	0	4.9	8.7	10.3	3.6	0	8.1	5.8	0	17.1	16.4	34	0	6.4	9.8	30.3	0	7	23	3.8	10	13.5	5.1	7.7	12	0	7	15.9	7.9	5.6	7.7	0.1	3.6
1001	7.5	13.4	19.7	22.2	8.7	1.7	25.4	5.7	47.3	20	29.2	0.4	26.2	25.2	48.5	28.5	27.8	60.3	19.9	21.5	23.3	0	21.8	32.9	11.1	27.5	36.6	45.6	19.8	36.9	22.7	26.5	31.8	49.5	48.5	50.4	18.5	43.3	16.9	16	25.7	43.5	41.6	98.9
1002	0	0.1	2.2	0	0	2.7	20.3	6.9	6	0	0.9	0	0	11.4	21	15.4	4.7	3.9	0.1	8.7	2.2	0	13.7	21.5	20.3	0.1	7.5	4.5	12.1	9.4	7.7	19.6	9.1	5.5	0	7.7	0	18.2	0.1	0	0	6.4	6.1	16.1
1101	30.3	16.1	11.1	9.8	36	29.9	4.2	2	34.1	17.7	0.1	0	1.1	0	0	51.6	43.1	69.1	1.4	5.9	3	0	71.7	52.6	8.2	10.4	57.8	0	34.8	0	4.4	4	2.8	21.7	1.8	9.7	0	0	25.3	41.2	0	4.9	1.4	58.6
1102	79.6	73.4	111.1	144.7	107.2	115.7	130.3	91.6	181	108.9	88.6	92.4	67.1	75.6	116.5	138.1	69	58.3	77.9	100.3	107.3	73.9	167.9	103.6	64.4	119.8	101.2	102.7	67	59.5	79.5	103.9	53.2	121.7	85.7	87.6	84.3	68.8	80.9	90.1	135.8	60.9	54.7	190.4
1103	3.9	4.9	17.4	21.5	8.5	8.3	6.3	5.9	5.6	9.9	15.1	14.3	10	13.6	5.1	11.6	6.3	3.1	8.1	14.1	15.3	7.9	20	4.8	9.7	11	20.2	8.6	12.4	8.3	9.4	13.2	10.3	10.8	13.9	14.8	10.4	11.2	7.3	5.7	34.4	3.9	2.8	5.8
1203	49	0.1	49	61.6	0	53.3	0	0	0.1	42	0.1	0	0	0	0	0.1	64.5	122.8	0.1	0	0.1	42.8	0.1	0	0.1	0.1	0.1	0	0	0	0	3.5	80.1	69.2	0	34.1	4.1	77.3	98.9	57.5	0	0.1	0.1	0.1
1204	4.5	7.4	6.8	8.6	7.7	5.9	10.6	3.9	9.4	0	24.4	25.7	12.6	13	21.6	7.6	3.9	0.9	5.8	14.5	7.3	7.7	15.3	0	9.5	9.2	19.6	21.8	6.9	6.5	11.5	70	12.4	19.2	20.1	12.6	9	14	15.5	6.6	7.9	14.4	10.4	20.7
1205	0	699.2	0	0	789.7	826.8	1220.5	0	0.1	0	886.4	0	0	674	0	0.1	0	0.1	611.9	664.9	49.8	0	0.1	0	595.1	0.1	0.1	396.5	0	0	682.9	0.1	347.1	450.6	663.3	59.1	539.7	298	0.1	493.5	0	0.1	0.1	955.9
1301	22.7	18.5	35.1	27.7	26.5	61.2	35.6	1.8	9.1	1.9	29.4	31.8	22.9	33.3	9.7	9.2	7.3	11	5.1	59	13.2	0	4.1	10.3	27.4	39.8	5.3	6.4	0	4.2	3.7	11.8	7.8	9.8	19.1	9.5	13	0	5.9	67.6	7.7	9.2	21.2	4.3
1302	17	66.2	44.1	39.5	24.2	50.6	28.9	0	11.6	16.8	11.9	0	49.8	25.7	14.7	25.8	0	43	0.1	8.6	14.1	3.6	22.4	23.4	49.6	62.2	15.7	14.2	12.4	9.1	3.3	7.8	14.4	0	17.5	11.9	1.2	16.3	43.1	40.2	13.4	22.4	14.6	13.6
1401	4.7	0.1	0	0	0	0.1	0	0	0.1	3.1	0.1	0	3.5	0	0	0.1	0	0.1	2.9	0	0.1	12.6	0.1	0	3.8	0.1	0.1	0	8.8	3	0	7.4	6.5	0	22.3	5.6	3.3	0	0.1	0	13.3	4.6	2	0.1
1402	7.9	15.8	10.6	7	16.5	9.3	4.2	10.2	2.4	16.3	12.3	11.4	13.2	12.8	6.7	15.9	4	2.4	11.8	14.7	22.6	10	23.2	13.1	8	13.2	18.9	8.7	15.2	11.5	12.4	11.8	5.9	14.8	16.2	13.8	10	9.6	10.9	12.2	11.4	9.2	7.4	8
1403	0	0.1	2.7	0	3.2	3.1	0	0	1.8	1.5	0.1	0	2.9	2.4	0	0.1	20.2	0.1	0.1	0	4.1	3	2.9	7.6	4.5	1.8	5.5	0	47.4	0	0	1.6	0	4.2	3.8	5.5	0	0	0.1	0	0	0.1	7.4	11.3
1501	36.6	40.3	43.4	25.5	0	36.7	8.5	1.4	12.1	3.9	3.1	7.2	31.9	10.9	3.6	10.7	11.6	16.1	16	9.8	8.8	12.1	7.5	12.4	54.8	39.9	13.2	14.5	71.1	13.8	5.1	14.7	22.6	15	0	21.9	10.6	8.5	3.5	7.5	2.3	38.1	11.4	21.8
1502	2	0.1	4	3.2	7	4.7	0	0	0.1	5.7	0.1	0	5.6	3.5	0	0.1	6	2	10.9	1.7	0.1	0	2.7	0	5.3	0.1	6.8	0	23.4	15.1	3.1	7.8	0	2.2	2.9	8.9	0	2.4	0.1	0	13.6	2	11.7	0.1
1503	2.8	3.5	5.7	3.2	3.5	4.4	0	1	4.2	0	0.1	3.2	4.2	4.6	0	1.4	54.1	2.2	5.8	4.8	3.4	0	3.7	0	4.4	3.9	6.7	2.2	30.5	0	4.8	5	3.5	2.9	2.8	0	0	3.2	2	2	4.7	0.1	2.2	20.1
1603	11.5	27.8	8.5	2.3	6.2	9.1	0	0	0.1	10.8	5.6	8.2	4.6	9.8	0	0.1	0	1	2.8	6.3	6.3	18.4	4.6	0	4.1	4.1	3.4	1.3	7.5	4.9	9.6	14.7	8.3	19.8	13.6	9	8.8	3.7	0.1	3.8	18.7	2.9	0.1	8.1
1606	137.8	127.6	77.9	49.7	104.3	98.1	42.1	19.1	136.9	33.5	160.8	152.5	57.3	77.9	36.9	74.8	60.4	41.5	27.2	58.6	55.6	100.4	39.8	51.7	66.4	69.4	24.7	42.3	6.2	44.5	43.5	97.7	60	61.6	49.9	29.7	94.5	29.4	100.9	109.6	49.9	32.3	13.4	197.7
1801	0	150.9	18.3	23.1	0	21.1	31.3	0	85	0	0.1	0	18.5	0	0	0.1	26.5	53.2	27	27.4	0.1	5.9	57.2	26.2	0.1	40.6	14.4	13.2	0	13	6	0.1	26.6	29.1	17.6	27.2	0	23.6	65.4	0	7.5	18.5	0.1	0.1
1802	0	0.1	27.9	11.8	13.6	17.4	12	0	30.8	0	0.1	0	35.5	0	0	0.1	0	0.1	27.5	20.8	14.5	0	26	0	0.1	33.5	8.1	6	0	0	0	3	13.7	7	6.7	14.5	0	2	0.1	0	2.4	0.1	0.1	0.1
1901	0	3.7	4.1	9.7	7.6	18.5	15.5	13.7	37.2	0	0.1	3.8	30.6	0	6.1	10.6	8.8	17.3	11.7	11.1	33.6	20.3	8.5	33.8	2.3	6.9	15.2	5.7	10	16.2	0	3.2	23.3	14.4	0	6	0	11.5	25.1	30	27.1	33.3	8.4	9.4
1902	0	14.7	0	0	25.4	0.1	0	0	0.1	0	0.1	0	0	0	0	77.4	113.9	98	0.1	51.1	0.1	138.3	0.1	0	0.1	0.1	125.3	0	70.5	94.2	0	0.1	117.3	50	0	0	0	49.9	0.1	15.4	27.3	26.3	13.4	127.2
2001	17.6	100.4	1.6	13.7	11.6	213.4	19	8.1	70.9	104	0.6	7	12.1	9.5	56.6	17.5	4.5	2.4	2.8	2.8	15.3	5.7	14.2	4.6	0.1	9.5	36.3	5.8	0	84.8	18.8	5.9	6.3	164.9	20.9	4.1	0	64.2	0.1	40.3	1.4	0.1	11.6	24.7
2101	18.2	11.7	20.7	22.9	13.3	17.3	11	4.7	17.2	15.7	16.1	16.3	17.3	17.3	12.9	9.4	12.5	5.4	13.5	17.7	8.5	13.8	14.2	7.6	24.8	21.1	7.3	14.9	6.1	11	12.8	17.4	13.6	16.5	19.6	15.9	10.1	20.7	13.1	11	16.1	8.2	8.9	17.4
2102	68	54.3	52.2	59.5	58.7	45.7	74.4	70.2	112.5	79.8	40.7	42.7	42.7	32.9	65.3	82.2	58.6	49.2	50	73	95.8	52.2	99	46	58.9	63	74.2	67.3	69.3	64.7	62.9	81.1	57.7	67.5	69.8	47.2	47.8	58.9	45.8	54.2	64.2	54.6	52.4	50.8
2103	8.2	2.8	0	0	10.1	4.4	3.5	3.9	2.3	6.6	8.3	8.9	6	10.1	12.5	15.7	17.4	2.5	22.2	29.1	3	2.8	14	13.8	2.3	3.9	5.2	3.4	8.7	3	24.8	29.3	0	0	16.1	6.8	12.8	27.4	0.1	0	8.2	18.4	20.6	33.7
2104	1.2	0.1	2.3	3.4	0	2.1	2.4	1	2.8	2.2	4.8	0	3.9	6.9	0	0.1	0	0.1	1.8	7.2	0.1	0	1.3	0	3.7	2.8	5	4.1	3.7	4.5	0	4.3	5.7	5.3	5.7	6.7	2.8	3.5	3.3	3.9	10.9	1.1	3.5	5.1
2201	62.8	64	53	42.8	44.3	52.1	17.5	9.7	58.7	16	29.8	48.9	15.8	27	20	26.2	34.1	25.6	21.8	25	33.6	30.3	13.9	12.7	16.5	37.5	18.2	22	16.1	20.7	32	38	7.8	34.7	16.2	23.4	19.1	30.7	48.6	59.5	13.4	29.9	39.4	34.8
2202	0	0.1	0	0	0	0.1	0	2.6	0.1	4.2	0.1	0	1.5	0	3.9	0.1	0	0.1	0.1	0	0.1	2.1	2.3	3	0.1	0.1	0.1	4.5	2.4	0	0	0.1	0	0	0	0	0	0	0.1	0	7.8	0.1	0.1	6.9
2301	2.7	3	8.3	2.5	13.2	7.5	1.9	0	0.1	0	33.8	29.8	7.8	8.1	1.4	2.6	3	0.1	1.7	11.6	1.7	6.8	2.5	3.9	10	11	15.6	14.3	16	13.6	5.4	6.9	0.6	6	18.6	8.8	4.7	5.2	8.8	11.9	7.3	5.2	4	7.4
2303	125	108.7	67.6	75	76.3	69.6	93.4	69	124.5	93.9	150.3	107.3	41.4	55.9	84	101.6	45.6	38.8	59.9	59.1	105.6	77.5	81.1	60.6	46.5	44.9	74.8	50.7	58.8	54.1	51.3	89.8	51.8	61.1	80.6	56.3	72.7	57.7	102.9	88.7	46	71.3	71.4	59.8
2304	6.1	5.2	5	4.3	0	0.1	9	4.4	4.9	4.6	0.1	0	9.4	0	13.9	4.9	10.5	0.1	4.7	6.9	2.7	10.8	4.8	0	10.1	3.7	4.5	11	5.4	0	13.8	4.4	10.7	0	0	0	0	2.3	12.2	0	13.8	3.2	5.5	0.1
2401	12.6	5	4.4	3.7	16	9	4.6	11.7	4.2	10.2	7.1	6.6	11.6	13.1	11.4	15.3	13.6	5.8	3.3	11.9	4	5.2	13.2	11.2	5.6	7.2	14.4	8.5	10.8	7.3	5.5	11	6.4	11.6	10.8	9.3	7.1	6.2	11.2	11.4	10.7	17.3	13.7	10
2402	12	10	11	8.3	12.2	9.1	3.6	10.1	5.8	14.8	18.9	18.1	14.1	14	8.4	9	14.1	5.8	6.7	12.5	11.3	6.2	14.1	10.6	5.9	5.3	12.6	16.5	12.4	10.7	7.2	14.1	17.9	26.3	19	20.5	9.3	7.8	12.5	16.4	14.2	6.3	8.5	15.1
2501	1.8	0.1	2	4.8	11.1	6.8	0	4.3	0.1	0	7.3	0	10.6	12.7	0	5.6	0	2.3	0.1	10	8.6	0	5.7	8.1	3.1	4.1	5.1	1.1	3.4	23.2	0	0.1	0	12.3	0	2.9	0	2.2	5.6	0	5.1	9.6	0.1	8.5
2502	3.7	0.1	0	0	0	0.1	0	0	19.2	2.9	1.4	4.1	1.9	5.7	0	0.1	0	0.1	2.3	0	1.3	0	1.5	1	1.5	0.1	2.3	2.3	1.9	0	0	5.8	3.8	0	9.2	6.9	1.3	0	5.9	5.6	0	4.6	11.5	6.8
2602	0	27.5	0.8	0	0	0.1	0	9.4	0.1	4.9	46.5	0	13.4	0	0	0.1	0	0.1	0.1	4.7	0.1	0	0.1	0	0.1	5.8	0.1	0	4.6	0	0	0.1	0	0	0	0	0	0	0.1	14.7	0	0.1	44.8	18.3
2603	32.3	53.6	45.3	24.7	35.9	47.7	5.7	18.7	29.2	19.6	34.1	29.2	39	25.8	8.1	8.3	46	23.7	5.6	14.8	22.3	18.3	19.4	14.2	42.3	29.9	7.6	12.5	17.5	11.9	19.4	20.6	27.5	25.3	20.1	52.8	35.2	18.8	23.2	24	17.2	33.9	3.8	32.2
2604	43.9	0.1	0	0	0	0.1	12	0	0.1	28.8	0.1	9.7	0	22.2	10.5	17.6	0	0.1	11.2	25.5	38.2	26.3	28.2	17.3	0.1	0.1	16.8	20.6	0	16.4	0	18.7	12.9	27.5	26.3	6.5	0	0	21.8	0	18.6	0.1	19.9	0.1
2702	28.6	18.5	23	12.7	0	20.8	10.9	19.9	18	15.4	0.1	0	29.6	13.3	20.3	23.9	156.2	106.5	24.9	18.3	26.1	21.8	21.4	19.3	32.6	0.1	0.1	80.4	34.7	0	13.2	0.1	12.7	26.2	32.9	27.5	0	11.4	16.6	0	10.7	68.3	0.1	6.5
2703	11.9	13.8	6.5	0	7.1	8.4	0	3.8	18.9	0	13.6	7.8	6.4	10.6	0	0.1	24.1	3.9	1.7	5.4	8.7	6.4	4	4.2	0.1	2.8	0.1	6.6	5.4	6	3.7	0.1	11.2	10.5	8.4	17.5	56.2	4.6	12	14.8	15.9	0.1	0.1	6
2801	0	0.1	11.9	6.1	9.6	3.1	0	0	3.3	9.2	54.6	0	0	8.1	5.8	11.3	0	61.8	19.7	20.3	0.1	0	2.7	4.9	0.1	0.1	81.8	39.9	0	0	0	12.5	20.9	11.1	17.5	18.1	0	19	0.1	0	0	104.4	0.1	3.3
2802	0	11	17.9	7.9	19.3	9.9	0	0	6.6	8.6	32	0	13.2	0	15.8	21.6	0	0.1	35.4	37.8	0.1	0	8.6	8.4	3.3	3.1	152.8	0	133.3	0	0	0.1	30.6	8.4	9.4	21.6	0	21.7	0.1	0	0	0.1	0.1	4.3
2901	0	0.1	0	0	661.8	0.1	0	0	0.1	0	0.1	0	0	686.8	0	0.1	62.8	36.4	0.1	27.5	623.2	21.2	0.1	0	975.5	526.5	25.8	262.8	16.9	0	0	145.1	0	0	0	0	0	20.6	0.1	0	11	88.7	32.1	0.1
2902	0	0.1	0	0	0	0.1	950.4	0	0.1	0	0.1	0	0	0	0	0.1	13.5	41.8	409.4	67.7	0.1	20.9	531.2	0	0.1	0.1	0.1	0	0	1.5	0	15	0	0	0	0	0	28.8	0.1	0	0	0.1	0.1	0.1
3001	157.7	174.6	54.7	178.2	90.6	292.1	192.2	64.7	111.8	63.2	50.3	98.3	47.9	49.7	202.9	135.8	87.1	105.5	96.8	2.9	174.5	303.7	48.8	22.5	58.5	86.5	42.3	75.8	48.7	134.8	122.6	148.4	31.4	120.9	60.4	82.2	26.3	98.9	63.1	47.2	11	16.4	87.4	23.2
3101	33.3	22.6	30.1	30.6	17	14.3	9.6	7.3	30.8	29.1	11.5	14.1	22	21.5	9	7.3	28.8	11.5	27.5	32.5	20.8	17.9	21.5	17.9	17.4	22.5	31.3	31.4	26.9	21.8	22.2	26.9	25.5	26.2	31.1	24.9	21	22.2	28.4	24.6	24.6	18	14	24.2
3102	5.8	0.1	25.9	21.1	4.1	1.9	4.1	2.1	5.7	4.6	19.8	22.9	6.7	9.5	0	0.1	5.2	0.1	0.1	0	1.4	6.8	0.1	0	3.7	5.2	4.6	5.7	0	2	0	2.1	17.6	30.8	10.1	2.2	9	0	24.4	17.2	8.9	0.1	0.1	0.1
3103	127	118.7	6.3	36.1	5.2	110.1	113.7	76.8	65.2	120.3	92.8	5.2	7.2	5	49.2	70.3	23.9	35.3	60.7	44.8	86	157.3	86.5	87.8	5.7	1.8	55	27.5	7.1	58	53.9	85.3	15.3	31.5	53	13.4	3.7	16.3	7	4.7	12.8	7.6	4.3	145.9
3104	62.9	59.8	18.5	18.9	4.8	6.3	0	6.5	12.4	12.1	17.7	16.4	15.6	13.7	10.4	5.5	17.8	8.2	12.7	9.2	2.6	12.2	5.8	11.5	13.8	14.8	9.5	14.5	11.5	6.8	10.2	10.3	12.4	10.1	14.6	9.9	6.2	10.7	13.9	18.5	11.1	15.1	18.9	14.4
3105	29.1	23.6	25.8	30	20	19.1	32.5	21.4	31.8	21.3	28	30.7	27.2	21.2	47.1	26.3	40.5	37.7	28.4	25.7	26.4	31.8	36.2	30.3	22.2	26.2	22.9	28	19.1	25.3	25.2	26.9	27.3	36.1	26.6	22.7	13.4	24	23.5	26.5	37.1	32.8	32.8	38.4
3106	19.5	13.9	22.2	27.8	18.8	16.8	17.5	16.6	27.5	19	24.5	24	18.6	14.4	24.6	16.1	21.9	11.7	22.8	23.7	9.1	18.1	27.7	21.5	22.6	23.6	22.3	26.7	15	15.7	23.6	26.2	20.8	28.2	33.1	26.5	15.8	22.3	16.6	31.4	20.6	16.7	16.5	29.8
3107	0	15.1	0	5.9	0	0.1	0	0	0.1	0	0.1	11.7	0	0	0	0.1	0	0.1	0.1	0	0.1	0	0.1	0	0.1	0.1	0.1	0	7.7	0	0	6.6	12.7	9.3	7.5	5.1	0	0	0.1	0	0	0.1	0.1	14
3201	20.6	18	11	10.5	10	10	34.2	17.8	15.5	7	5.7	5.3	6.6	8.3	33.9	19.9	8.1	2.6	6.7	6.2	8.9	14.6	10.3	12.5	10.7	9.8	7.3	10.3	2.7	2.1	4.5	5	5.2	12.5	3.5	2.6	6.1	4.4	8	9	6.9	8.7	6	11.8
3202	17.9	8.3	9.9	14.4	13.3	9.4	9.1	11.8	19.4	18.8	20.5	18.3	15.6	17.4	20.8	14.9	15.4	5.4	24	23.3	13.9	12	27.8	13	12.3	11.6	24.8	22.4	17.9	17	12.9	15.2	20.6	20.2	31.7	22.5	13.5	15	10.9	11.3	18	40	19.7	16.1
3203	12.9	12.8	15.7	12.4	6	5.7	3.2	2.2	10.5	3.2	19.4	20.2	9.9	7.3	10.3	5.6	9.5	4.3	10	8.8	7.5	13.8	6.6	7.7	5.8	4.9	8.1	4.1	6.6	11.6	7.5	7.6	9.1	20.6	26	22.9	0	14.2	12.9	14.6	17.6	13.3	12.8	16.2
3301	16	14.6	17.7	13.8	14.6	13.6	9.4	12	20.9	17.6	24.1	25.1	18.8	18.8	12.9	12.4	13.8	5.3	18.8	18.5	11	10.2	18	14.3	14.7	13.6	16.1	20.1	11.7	9.3	13.2	18.6	20.1	28.2	30.2	26.1	14.5	11.9	15.1	34.2	12.7	8.2	10.6	14
3303	99.6	61.5	70.1	80.2	91	96.5	12.2	29.2	94.5	76	64.9	54.6	45	63.5	35.8	78.6	55.4	53.4	60.2	48.4	77.2	53.7	67.4	30	52.3	59.2	64.3	43.7	58.6	36.2	32.9	36.3	54.1	40.6	54.5	39.3	34.4	46.7	70	148.2	36.6	47.7	31.5	97
3304	10.2	8.1	12.3	10.9	19	9.3	5.3	4.8	8.8	6.5	13.5	14.8	9.8	12.1	8.7	5.7	12.3	2.8	7.3	10.8	5.9	9.6	5.7	13.3	6.9	3.9	5.1	12	6.5	12.4	12.4	10.7	15.6	16	16.8	13	4.6	7.7	12.4	35.4	13.9	8.8	8.5	5.2
3305	4.3	3.1	3.3	1.5	0	2	0	0	2.4	0	0.1	4.5	1.8	3.6	0	0.1	0	1.1	2.5	2.8	0.1	2	2.6	2.5	1.8	1.3	0.1	2.3	2.8	3.1	2.6	0.1	4.3	0	4.7	4.5	4.3	0	0.1	0	3.1	0.1	0.1	3.6
3306	6.2	5.4	3.8	3.2	1.7	1.2	20.8	39.9	0.1	0	62.9	61	6.3	2.8	0	0.1	0	0.1	0.1	0	0.1	0	1.9	2.5	3.1	1.6	1.6	0	2.7	0	44	51	0	0	3.8	2.5	1.4	0	4.6	24.7	3.7	0.1	3.2	2.5
3307	9.3	6.5	0	0	0	0.1	0	0	0.1	0	0.1	7.2	0	0	0	0.1	0	0.1	3.3	4.7	0.1	0	0.1	0	0.1	0.1	0.1	0	0	0	0	0.1	3.2	0	0	0	0	0	0.1	0	1.2	0.1	2.9	4.7
3308	8.8	5.2	11	10.4	4	3.5	4.1	3.4	14.5	5.1	4.1	7.5	10.8	14	29.7	7.8	4.2	0.1	14.6	14.6	5.4	7.9	8.6	9.1	18	8.4	10	13.5	7.4	14.8	4.1	3.5	15.1	15.7	16.4	14.2	3.3	5	10.4	10.3	11	9.4	9.1	10.8
3401	20.4	18.1	17.6	14.3	12.3	11.7	4.4	9.4	11.6	9.6	16	14.4	14.4	11	4.5	0.1	4.4	9.5	10.2	7.2	9.7	11.8	12.5	8.9	20.6	16.5	4.8	7.7	3.2	3.9	12.2	14.8	11.2	9.8	12	8.6	10.1	6.7	8.3	11.3	9.4	3.2	4.2	16.4
3402	5.9	5.2	8.8	8.7	3.8	2.6	0	3.5	4.8	8.3	6.3	5.4	1.8	5.6	0	5.8	5.6	15.2	5.4	4.6	6.6	5.3	9.8	6.4	3.8	2.6	7.5	6.1	7.7	5.5	7.2	6.9	7.1	5.4	9.9	8.9	4.1	3.8	2.5	3.7	5.3	2.2	2.1	0.1
3501	12.4	14.3	6.5	2.4	9.9	8.5	0	14	10.5	14.6	6.2	8.2	3.8	5.7	4.3	13.1	11.1	7.7	4.3	4.1	13.5	6.9	6.9	6.2	5.9	6.2	6.2	7.3	12.2	6.3	6.5	6.9	4.8	5.7	10.8	11.6	6.1	3.2	3.9	8.3	10.4	3.4	4.3	3.1
3502	19.1	20	9.4	5.9	7.9	6.4	0	0	8.6	2.9	8.2	7.8	7.9	8.1	0	0.1	3.1	14	5.6	4.5	0.1	0	7	3.6	6.5	8.7	2.6	5.8	4.5	0	5.3	6.7	9.7	7.3	10.5	4.8	5.6	7.5	4.2	6.8	0	3.5	5	6.8
3504	8.5	28.8	7.6	4.9	4.5	4.1	0	7.6	9.6	9.3	4.6	5.9	4.1	5	0	7.5	7.2	3.7	5.6	3.1	10.3	0	6.7	6.2	3.6	3.7	2.6	8.2	5.2	4.5	6.7	9.4	4.4	3.3	6	3.6	6.8	3.5	9.4	11.5	5.3	4.2	6	0.1
3702	39.1	32	29	19.5	26.7	22.3	27.9	29.5	50.8	34	27.4	31.1	23.9	22.5	7.4	25.8	45.5	49.9	24.2	25.9	33.5	15.9	24.5	30.9	23.6	26.1	29.6	17.2	23	0	24.4	30.1	38.7	47.9	30.5	23.6	29.2	20.7	28.8	35.9	0	0.1	0.1	21.4
3801	25.6	27.1	17.1	59.8	62.7	57.6	0	0	70.8	36.2	11.8	12.2	2	0	38.8	46.2	217.5	350.5	30.2	28.9	0.1	0	31.6	22.8	11.8	11.3	67.5	138.1	0	327.4	0	14.4	71.6	13.5	68.4	26.4	43.7	52	20.1	30.8	172.1	459.8	0.1	31
3805	1743.6	1465.9	752.1	0	1173.5	2047.3	2373.5	0	1545.1	0	1173.7	0	521.6	0	1296.8	1676.1	851.1	0.1	950.2	891.2	0.1	2936.2	1722.3	921.1	0.1	1200.8	922.9	0	972.3	0	0	0.1	1404	0	0	0	0	743.8	929.6	0	0	0.1	0.1	1943.4
3901	1.8	0.1	0.7	0	6.4	4.1	8.5	0	0.1	0	12.2	0	45.8	0	0	12.9	0	0.1	0.1	2.1	0.1	26.6	2.7	24.6	0.1	0.1	0.1	16.7	0	8.5	7.3	17.2	15.6	0	0	13.6	0	4.6	103.5	0	0	0.1	0.1	0.1
4001	0	0.1	0	4.3	1.8	1.2	2.9	0	2.7	4.1	0.1	0	0	0	0	3.4	3	0.1	0.1	0	2.5	0.2	5	4.5	1.2	2.6	4.8	6.6	4.3	4.3	3.8	4.1	6.8	6.2	5.3	4.3	0	5.9	0.1	0	2.4	0.1	4.7	3.6
4103	5.1	6.7	2.6	3.8	3	2.1	3.1	2.7	0.1	4.6	6	6	8.4	5.2	8	2.7	2.2	4.6	5.3	3.7	2	0	5.3	3.6	0.1	3.8	5.6	7.4	2.9	7.4	7.2	0.1	6.6	6	6.4	8.5	5.5	5.1	7	7.2	9	18.9	7	0.1
4104	4.3	0.1	4.8	0	2.6	2	7	0	0.1	0	0.1	0	4.8	4.9	0	0.1	0	2	6.1	4.1	0.1	0	0.1	4.9	3.6	0.1	0.1	5	4.1	0	0	7.3	0	0	6.1	0	0	5.9	7.2	0	0	0.1	0.1	8.1
4105	85	84.1	72.1	85.4	62.4	52.2	140.2	157.4	203.6	224.7	46.3	46.7	67.6	67.1	137.2	92.6	38.9	61.8	82.3	88.9	113.1	90.2	86.6	118.8	41.2	104.1	68.9	72.8	29.1	29.6	84	84.7	121.6	112.8	55.8	32.4	91.9	118.1	125.7	124	68.2	77.5	44.3	41.8
4106	3.6	2.5	2.2	6.2	2.4	1	4	2.6	0.1	3.2	5.9	5.4	6.6	2.6	0	2.9	3.6	5.2	4.4	6.3	3.2	0	4.1	17.9	1.1	2	2.9	0	4.2	2.8	11	5.7	0	38.1	8.6	6.7	1	4.5	4.8	2.1	4.5	0.1	2.3	4.8
4107	3.4	4.3	1.7	6.7	3.6	4	0	2	0.1	1.9	4.2	3.5	2.6	4.6	5.2	0.1	3.6	9.9	7.8	9.3	0.1	5.1	2.1	19.6	2.2	3.9	3.3	6.4	1.3	4.7	23.1	8.3	4.9	2.1	7	7.7	3.2	3.4	6.2	3.3	4.6	0.1	6	10.6
4201	169.4	153.4	115	147.1	136.8	172.3	253.3	48.7	210	42.6	45.6	45.9	91.8	79.8	102.7	143.6	66.7	92.1	82	78.3	125.4	181.6	44.4	58.9	69.4	103.9	38.5	41.4	23.6	46.6	70	72.5	35.2	65.4	15.2	23.5	55.9	34	74.5	61.6	74.4	72	56.5	40
4202	11.8	9.1	17	19.2	7	9.4	9	8.1	9.2	3.5	1.5	7.4	17.1	13.7	11.2	11	30.7	45.2	27.7	20.3	2.4	3.8	4.8	16.3	40.9	47.7	28.9	39.7	19.5	74.1	13.5	12	4.8	24.5	6.7	3.7	9.6	4.6	10.8	12.8	26.1	33.1	24.7	7
4203	11.1	9.4	14.1	15.3	9.6	5.5	6.2	1.1	8	8	0.1	3.5	47.9	28.4	9.3	8.8	82.3	125	28.3	21.1	9.1	20.9	6.8	4.1	16.6	10.9	8	8.2	8.9	18.4	8	12.8	13.1	15.2	7.4	10.1	18.1	11.9	44.7	18.8	28.4	42.9	43.6	12.8
4204	25.6	33.5	10.6	12.3	12.5	17.3	29.8	64.1	16	14.3	22	31.7	18.8	15.2	44.7	60.8	33.3	44.8	23.3	21.8	5.8	6.9	56.2	3	20.3	36.4	74	33.8	13.8	22.6	11.7	8.2	21.9	15	47	51.4	20.4	27.3	22.9	22.3	30.3	71.6	42.2	19.9
4205	14.8	85.4	55.7	60	50.2	52.1	43.9	43.8	48.4	53.7	43.7	42.2	41.9	35.3	48.4	50.8	58.8	120	57.8	73.9	59.3	25.3	71.7	84.1	56.3	68.9	68	78.9	85.4	63.4	24.5	29.9	57.2	77.8	97.8	40.6	43.3	53.8	56	60.1	40.6	72.6	64.7	45.1
4301	16.1	9.3	14.5	12.5	7	8.8	4.4	7.4	10.6	16	17.4	24.4	12	10.6	12.2	6.5	22.9	33.5	18.2	14.4	17	18	18	7.8	9.8	8.1	32.9	26.8	19.6	19.3	12.6	14	16.9	14.7	24.1	22.7	18.5	14.5	17.8	20	16	35.3	31.3	12.9
4302	4.1	3.5	21	20.7	10	12.2	16.6	15.2	3.8	0	5.9	4.9	9.3	5.8	9.5	4.4	13	21.6	7.2	5.9	4.4	5.6	4.9	7.2	9.2	7.9	10.5	13.7	7.8	20.4	12.4	10.1	7.3	9.8	3.9	3.6	3.6	3	0.5	2.2	17	9.6	8.5	16.3
4402	12.6	11.4	14.6	10.1	9.6	12.1	5.4	4.4	10.6	4.1	5.6	4.2	18.7	14.7	9.1	8.5	14.8	20.1	12.4	11.9	4.4	13.1	5.6	16	17.1	17	4.2	9.7	4.3	14.6	12.2	14	0	8.2	3.1	8.1	11	4.3	11.4	9.6	10.8	9.8	9.2	4.7
4501	32.2	19.6	0	0	17.9	7.2	19.3	72	67.6	0	3.9	0	29.9	22	0	0.1	83.4	0.1	20.9	34.6	0.1	44.2	26.3	54.6	17.2	0.1	45.2	0	59.1	0	0	0.1	35.3	0	54.1	58.9	23.6	39.5	40.6	12.5	120.7	0.1	6.4	20.4
4502	8.7	10	6.2	5.2	5.2	6	0	12.9	9	13.4	8.2	9.3	3.4	6.4	0	11.6	9.9	35	7.5	4.7	10.1	0	11.3	13.1	2.7	4.4	16.9	7.7	8.3	10.7	6	12.8	7	13.3	10.8	4.5	7.1	5.7	11	11.5	1.7	4.2	4.1	0.1
4503	3.5	4.2	12.6	5.5	3.6	3.7	0	13.8	1.4	0	0.1	0	28.1	8.8	7.4	2.5	5.7	9.3	5.5	3	0.1	0	6.3	3.3	6.5	4	5.1	3.9	2.8	2.7	0	3.1	3	6.2	4.3	5	16.9	1.2	12.8	18.6	2.8	7.1	6.7	0.1
4601	0	0.1	0	0	5.4	8.8	6.5	6.6	0.1	0	0.1	0	0	0	0	0.1	0	2.1	0.1	1.1	0.1	0	6.9	13.5	0.1	0.1	9.1	10.3	1.8	0	11	13.3	0	0	2.6	3.3	0	0	10.6	10.1	0	7.9	4.5	0.1
4701	35.3	32.7	22.4	13.3	22.5	27.1	19.5	8.1	31.8	20.5	9.8	5	16.3	16.5	58.9	23.4	21.8	39.8	19	15.3	29.3	37.5	30.2	21.1	51.7	42	25.2	31.1	15.5	19.1	21.5	24.9	41.9	30.1	21.1	0	26.4	18.8	8.8	18.7	20.2	7.2	11	21.5
4702	16.1	20.7	20.4	15.2	8.6	9.3	6.7	9.8	37.6	20.1	32.1	32	16.9	18.7	7.7	6.4	20.1	35.3	19.5	19.6	18.1	29.5	13.5	13.1	19	15.8	11.8	16.5	12.3	16.4	14.9	15.3	31.8	31	47.2	36.1	27.9	23	6.5	14.4	26.3	46.6	33.8	25.5
4703	16.1	14.4	15.7	8.5	9.4	11.9	8.3	8.1	21.8	8.4	24.2	0	14.7	12.5	9.2	8.2	15.4	3.4	9.8	10.8	10.4	18.3	6.9	16.7	54	8.1	9.5	15.9	8.9	12.3	11.2	14.2	20.2	12.7	17.1	14.3	15.7	12.7	17.5	54	18.4	6.5	10.9	16
4804	88.4	61.1	51.9	0	72.5	0.1	121.1	0	16.2	0	65.6	2.8	26.9	20.7	66.9	4.3	11.5	4.7	4	21.5	0.1	40.4	0.1	42.5	15.6	24	9	23.5	5.2	8.3	0	0.1	16.4	33.2	22.1	18.4	0	15.9	59.9	5.3	0	0.1	14.9	15
4805	0	7	0	0	0	0.1	0	0	0.1	0	0.1	0	0	0	15	0.1	0	4.9	0.1	0	0.1	0	14.9	0	0.1	12.8	2.2	0	0	0	0	0.1	0	20.4	0	0	0	0	0.1	0	0	0.1	0.1	19.2
5001	20.4	27	0	34.1	36.6	3.1	19.7	11.3	48.1	14	0.1	0	4	0	13.1	6.4	9.5	0.1	25.8	6.6	8.9	40.5	0.1	14.3	2.7	6.3	5.6	15.6	0	23.4	25.2	51.9	0	63.6	21.8	17	0	27.7	3.3	0	4.6	0.1	35	20.8
5002	17.8	12.1	6.1	14.9	22.5	4.4	8.9	19.3	18.6	38.4	14.1	16.6	24	22.4	20	24.8	26.2	42.7	29.3	28.6	30.1	9.6	34.1	46.9	4.2	10.3	23.8	28.4	19.3	25.8	26.3	28.3	20.4	29.6	23.3	15.8	8.3	35	16	5.1	24.4	11	10.6	17.6
5003	0	0.1	11.8	5.5	0	0.1	0	0	0.1	0	0.1	8.5	5.7	8.3	0	0.1	0	0.1	0.1	7.6	18.7	5.1	0.1	13	0.1	2.2	1.3	0	4.9	0	0	0.1	0	0	0	0	5.8	8.4	11.7	6.9	8.5	21.1	23.9	0.1
5004	18.1	15.6	20	15.8	22.1	22	8	6.7	8.3	2.9	13.6	14.5	14	13.7	11.1	9.6	19	28.3	13.1	14.9	8.3	2.7	4.1	7.9	35.7	38.1	1.7	6.1	8.2	13.7	12.2	19.1	0	21.1	7.1	11.9	12.3	18.4	9.8	8.4	18	9.7	11.9	29.8
5005	8.2	0.1	0	4.5	0	0.1	4.2	0	0.1	0	14.2	18.4	0	0	4.3	0.1	0	0.1	0.1	3.7	0.1	4	0.1	2.6	0.1	0.1	0.1	2.3	0.9	6.5	5.4	5.9	0.5	13	3.5	7.2	0	12.9	9.5	6.2	1.6	1.9	1.6	6.5
5006	12.9	7.6	16.3	19	14.6	4.1	11.4	13.3	18.7	16.2	13	20.2	18.5	16.3	25.7	19.5	13.9	26	14.1	15.1	14.3	8.3	12.3	27.6	12.9	14.8	8.7	20.8	13.3	16.8	17	15.1	17.4	33.1	22.7	21.9	6.2	23.7	12.8	6.6	24.3	10.8	11.3	12.4
5007	6.2	5.6	7.6	13.4	7	2.9	0.4	2.4	7.1	14.6	3.2	6.2	10.4	17.8	13.3	0.1	3.8	7.9	6.4	12.2	4.9	4.4	6	23.4	10	5.5	1	9	6.9	5.7	8.9	8.2	9	20.3	10.5	15	0.6	18.4	3.6	4.9	23.6	1.6	0.9	0.1
5101	50.8	75.4	34.1	50.2	62.1	59.6	26.5	78	94.2	90.1	56.8	53	47.8	28.5	47.9	24.1	44.1	92.5	54.9	58.8	33.7	22.9	72	62.3	47.9	51.3	74.3	41	66.5	33.2	56.5	62.3	58	38.7	66.6	53.5	33.7	35.3	44.6	39.7	35.1	55.1	44.8	45.5
5103	283	243.9	136.4	209.3	202.5	248.9	287.8	171.6	329.8	205.9	183.9	174.9	96.9	69.8	145.6	220.9	111.9	163.5	126.3	114.7	232.3	324.7	200.4	132.2	153.3	166.2	98.1	109.9	78.6	67	180.5	155.7	127.8	114.9	155.5	118.4	114.4	135.7	139	210.8	85.7	134.9	108	186.5
5104	0	0.1	5.4	4.6	5.8	4.4	4.1	2	0.1	0	2.9	1.5	5.8	5.2	5.4	3.2	2.2	6.5	4.7	3.3	4.9	2.9	4.2	8.2	2.6	3.5	2.9	3.1	8	2.8	5.1	7.1	7.2	6	1.8	4.3	3.6	10.8	1.4	1.2	8.5	6.9	6.8	0.1
5203	243.3	183.1	151.7	202.7	209.1	328.6	384	111.8	308.6	61.7	112.5	102.3	105	77.1	166	230.6	114.9	155.8	137.4	93.1	199.8	357.4	80.3	118.8	144.7	180.4	33	51.4	29.1	75.2	128.5	126.3	34.4	113.1	57.8	48.6	99.9	69.7	124.6	109.4	76	105.2	96.5	206.8
5301	2.7	7.3	7.5	10	0	0.1	0	0	0.1	0	4.4	5.4	9.8	5.3	6.5	0.1	7.5	16.7	7.9	7	0.1	0	3.2	2	0.1	0.1	9.9	6.7	9.2	4.9	4.6	3.9	3.4	2.1	2.1	2.7	3.6	0	0.1	0	4.3	6.1	4.6	0.1
5302	49.1	48.8	44.6	50	33.8	23.2	35.1	56.2	100.8	64.7	63.3	67.6	38.4	34.9	60.7	44.4	61.6	94.5	45.2	45.6	39.6	27.2	60	51	30	38.4	51.6	51	40.8	39.8	39	40.2	41.8	55	62.9	40.4	38.7	44.2	56	53.3	49.6	56.6	51.7	46.7
5304	17.3	29.1	29.2	21.5	26.7	27.1	0	13.3	20.7	9.8	21	19.9	10.2	28.6	7.9	13.2	18.1	44.4	21.9	21.4	10	6.4	13.4	0	56.4	41.6	12.4	0	7.3	0	17.1	18.3	8.6	0	7	13.9	0	5.8	14.5	18.4	0	12.6	17.9	25.9
5401	74.4	26	74.7	45.9	45.3	47	31.2	20.7	62.5	33.1	65.5	74.2	49.9	54.7	21.5	50.7	41.1	90.2	34.2	14.6	55.2	17.5	46	30.8	55.7	18.9	41.4	64.4	41.1	49.3	32.8	31	35.4	43.9	22.9	25.9	20	27.7	23.6	45.2	53	6.4	30	21.2
5402	11.4	18	0	29.9	9.1	9.6	0	0	8.1	0	0.1	0	0	0	0	14.4	0	0.1	10.3	0	7.4	25.3	0.1	0	32.3	5.8	29.4	17.8	0	25.9	12.2	11.3	31.7	65	0	0	30	0	0.1	0	0	39.5	16	9.3
5405	33.1	50.8	43.8	35.5	39.4	47.1	12	7.6	26.5	9.4	25.7	24.6	25	24.3	14	18.3	19.1	37.5	38.2	38.8	11	18.4	16.3	19.7	42.5	40.2	7.7	11.9	4.7	28.1	42.7	40.1	4.7	17.4	8.5	21.3	25.1	8.5	15.6	13.4	16	7.1	15.8	25.5
5406	78.3	88.1	44.4	65.1	77.8	115.3	49.9	64.4	84	105.3	51	56.3	51.2	47.7	31.7	59.7	54.7	69.3	51.3	54.1	70.8	125.1	53.5	48.6	46.8	62.2	61.1	66.7	62.3	65.9	56	61	36.9	41.1	48.4	31.5	51.4	41.1	58.2	64	31.8	51.5	59	93.5
5501	31.9	40.1	39.9	16.2	28.2	29.4	34.1	54.9	29.4	92.1	17.4	28	43	50.4	16.8	23.1	15.5	15.3	60	66.6	101.6	63.1	92.7	50.4	46	0.1	44.7	0.7	30.7	7	57.2	30.4	73.8	24.3	38.6	0	12.7	30.7	28.2	35.5	114.9	18	17.3	27.7
5502	98.4	97.9	109.6	112.9	62.9	85.6	126.7	0	193.4	106.9	69.4	40.2	88.2	25.3	81.4	95.8	58.7	13.6	81.6	58.7	94	139.5	27.7	115.4	60	123.8	33.8	63.1	65.9	52	96.1	64.6	59	56	78.3	66	66.6	90.3	83.5	94.9	32.3	60.3	70.3	160.5
5503	0	0.1	3.8	5.1	8.9	0.1	0	87.6	0.1	118.4	17.4	69.6	2.2	38.1	0	0.1	89.1	84.5	0.1	0	0.1	14.1	63.3	0	0.1	13.5	118.7	0	21.1	16.9	0	0.1	0	0	0	0	13.7	11.9	7	7.9	65	3.6	3.8	0.1
5504	7.1	9.9	12.1	9.4	10.5	8	0	10	26.2	9.6	10	10.4	12.8	10.8	3.9	19.7	10.3	10.4	15.6	7.8	5.4	0	9.8	0	12.9	12.8	14.9	0	10	0	8.9	9.2	12.9	0	9.3	13.9	8.5	4.7	4.5	4.3	0	8.5	12.7	0.1
5601	15.7	20.6	23.1	12.1	13.6	15.3	5.3	0	11.9	29	0.1	0	10.9	14.6	0	7.5	13.2	7.7	9.5	9.1	9	14.8	8.6	11.2	19.9	17.3	10.2	8.5	9.8	13.2	9.4	11	5.3	15.4	8.1	10	4.1	8.5	7.1	0	21	10.3	7.5	13.8
5701	0	25.1	33.2	0.7	0	0.1	0	0	0.1	13.3	6.6	5	0	0	8.2	5.1	0	0.1	0.1	0	7.4	14.3	0.1	12.7	0.1	0.1	0.1	0	3.9	5.7	7.4	13	0	0	9.6	0	0	0	0.1	0	0	0.1	0.1	0.1
5702	18.9	0.1	0	53	27.5	28	8	0	33.9	6.6	22	6.6	33.4	32.3	14.1	18.2	28.7	17.6	24.8	20.5	18.9	9	32.4	6.3	43.1	43.5	39.7	34.2	37.1	4.8	12.4	9.5	26.4	18.2	11	27	15.4	15.3	20.4	24.1	0	27.1	32.7	14
5801	0	0.1	0	0	0	0.1	0	0	12.4	0	60	0.2	0	0	0	0.1	0	0.1	0.1	9.7	0.1	0	0.1	0	0.1	7.6	0.1	5	16.2	28.6	0	0.1	0	17.6	9	3.9	9.4	1.4	8	0	0	0.1	14.4	6.8
5802	83.5	61.4	56.6	43.9	84	113.2	125.6	0	47.5	0	1.6	1.4	16.9	19.7	63.5	50.3	16	8.2	31.3	34.1	147.3	116.6	86.4	20.7	56.2	25.1	25.3	26	4.2	39.9	0	52.9	26.4	0	16.2	12.3	14.9	22	42.7	65.3	0	0.1	22.8	5.4
5803	8.9	8.2	19.7	14.2	16.4	15.7	8.6	0	10.4	52.7	0.1	36.3	17.2	16.2	0	21	7	13.6	16.1	21.8	15.5	16.6	15.1	11.7	23.2	22.7	27.6	20.4	31.8	0	19.6	12.8	8.4	3.9	9.8	7.3	14.6	12.7	11	0	0	15.2	15.3	7.6
5804	7.4	11.3	5.7	7.9	6.4	13.7	0	1.7	12.2	14.5	9.3	0	5.4	6	0	0.1	6.5	0.1	9.6	7.5	0.1	5.1	3.7	11.9	20.3	24.9	3.6	0	3.3	9.1	4.4	5.3	8.7	5.2	8.2	6.7	9	2.7	5.3	13.8	7.1	13.2	23.2	10.1
6001	37.5	48.8	5.8	20.8	9.8	10.1	18.5	3.5	5.8	24.5	0.1	0	4.3	0	14.1	16.9	0	0.1	4.4	0	19.9	5.7	13.3	0	21.3	0.1	0.1	4.8	0	0	33.9	15.9	1.5	2.3	13.4	0	5.2	22.9	0.1	0	4.3	0.1	0.1	37.4
6002	16.3	15.3	33.5	32.8	26.3	17.3	16.6	22.9	14.6	18.9	33.1	39.9	26.8	20.3	20.8	25.4	19	52.5	23.2	30.8	34.6	6.1	39.9	35.6	21.9	30.4	18	16.7	21.7	25.7	22	26.4	33.6	35	37.2	35.1	32.6	53.6	29.1	26.6	47.3	28.3	18.8	48.2
6003	10.6	7.8	27	24.2	18.2	18.6	29	11	15.9	8.3	13	36	19.7	12	24	22.7	29.5	54.4	20.6	21.5	21.7	7.9	7.7	25.3	25.4	26.1	8	29.9	16.6	38.6	20	22.2	25	37.2	21.3	21.1	20	36.1	24.4	16.9	34	5.1	4.8	43.8
6102	0	7.9	21.8	14.6	16	11.7	26	19.4	0.1	4.6	9.3	11	16.5	17.1	16.2	18.6	14.7	10.9	12.7	20.2	20.1	17.4	24.8	21.8	6	19.6	7.2	13.8	1	20	7.1	15	15.5	12.9	9.2	9.8	18.8	28.3	26.2	8.3	23.9	18.1	7.6	12.2
6103	9.6	10.5	10.3	8.1	10.1	10.1	6.6	8.9	12.5	8.8	12.8	12.6	17.9	18.9	10.3	4.2	8.8	18.6	12.4	24.4	4.3	5.5	4.1	7.5	18.5	13.2	12.2	18.4	2.4	6.5	9.8	8.6	10.7	7.8	5.6	6.9	10.8	10.3	13.1	17.1	14.4	8.1	11.5	7.3
6104	1.7	1.5	5.3	4.8	2.9	1.9	4.3	5.4	4.3	5.5	3.9	3.5	2.9	3.7	11.4	6.6	0.5	8.1	7.5	4.8	4	4.9	9.5	10.7	3.9	4.2	5.4	5.8	5.3	8.4	3.5	6.4	7.6	12.1	10.6	8.2	3.2	9.5	2.2	2.9	6.6	4.8	4.1	8.4
6202	0	2.4	76.2	45.1	42	38.4	28.4	18.4	36.4	13.2	17.1	26.1	59.6	16.7	36.6	42.8	145.3	146.3	51.7	52	21.4	44.5	17.1	29.2	77.7	80.9	39.3	25.6	23.6	66.9	4.1	33	2.5	22.8	3.4	16.5	34.7	9.6	49.5	41	37.6	15.1	23.6	16.4
6203	5.7	7	12.6	9.3	10.1	8.9	3.3	6	5.2	9	15.5	14	11.7	10.2	6.2	10.5	25.1	13.2	11.4	17.4	15.1	7.5	8.7	7.8	9.2	8.9	10.2	14.6	15	18.9	5.5	12.1	6.9	10.8	8.3	12.4	17.4	11.2	15	13.6	33	28.7	25.9	13.7
6204	1.4	4	11.9	11.5	13.3	7.8	0	3.8	0.1	6.4	0.1	0	13.3	11.4	0	23.7	13.4	0.1	7.2	6.7	0.1	0	0.1	13.1	8.7	10.1	11.3	1.8	6.8	7.1	6.2	0.1	0	12.2	0	0	11.3	0	0.1	0	0	0.1	0.1	7.2
6205	10.7	11.7	13.1	12.9	8	4	4.2	11	8.1	14.8	13.5	16.2	17.1	13.5	12.6	12.2	14.1	43.9	14.4	11.5	6.3	3.5	13.6	11.9	10.8	11.7	21.5	21.1	11.3	14.1	6.6	6.9	14.3	12	14.2	14.1	15.6	12.2	15.7	20.1	17.1	19.7	15	9.2
6206	0	0.1	0	0	0	0.1	0	0	0.1	0	0.1	0	0	0	0	0.1	0	0.1	0.1	0	0.1	10.7	6.2	3.8	0.1	0.1	0.1	0	7.2	4.2	0	0.1	7	8.7	6	6.7	0	0	0.1	0	0	0.1	0.1	8
6301	99.1	121.8	53.3	78	62.8	54.4	39.6	5.5	49.8	15	16.5	15.8	40.8	51.3	23.7	12.1	18.2	111	57.4	9.9	33.2	66	15.9	0	57	58	15.6	33.1	24.4	28.7	90.5	70.4	62.4	41.7	19.1	26.7	77.1	37.9	35.1	41.8	32	94.3	19.2	56.8
6302	8.8	19.4	11.5	12.1	0	0.1	3.3	2.9	0.1	0	2.1	0	4.7	3.2	6.6	10	4.8	0.1	5.9	0	24.1	13.3	2.6	2	9.7	11.8	15.4	7.6	8.5	6.9	6.5	7.8	25.4	20.7	12.2	14	16	14.6	4.2	2.7	33.4	2.4	4.4	31.1
6303	9.4	12.6	37.7	25.5	21.5	23.3	11	22.6	9.4	23.8	20	20.5	20	19	22.2	21.8	17.7	22.6	22.7	19.8	18.1	15	24.1	17.3	25.6	29.4	16.3	13.5	9.8	9.8	13.7	15.9	13.2	10.5	9.9	12.6	27.2	10.8	20.3	16.3	17.3	16	11.8	23.5
6304	0	0.1	18	19.4	16.6	21.4	0	18	26.2	16.4	21.9	20.9	17.1	45	41.3	20.7	17.8	44.1	21.4	17.6	11.8	20.9	17.3	10.7	25.8	26.3	27.5	18.1	14.5	0	0	0.1	16.7	21.3	15.6	17.3	21.6	11.5	9.8	0	20.5	4.3	43.9	24.6
6305	2.9	4.1	16.2	10	14.7	7.9	9	8.6	4.5	8.1	11.3	10.6	15.9	13.6	29.8	17.8	17.2	8.8	14	17.3	13.2	4.2	13.5	17.9	11.8	15.6	9.7	29.2	6.1	9.2	3.8	9.6	16.7	5.9	10.9	14.4	17.1	10.8	12	16.3	23.4	24.9	32	10.3
6403	49.4	76.1	104.3	123.5	45	56.6	36.9	68.6	75.2	61.5	102	69.3	105.4	79.4	1.6	21.4	40.9	23.4	84.5	92.5	47.7	50.5	47.1	78.2	74.1	169.7	74.6	58	95.2	67.6	36	81.3	69.7	40.1	63.1	63.3	28.7	55.2	40.7	121.6	66.6	64.2	12.6	50.2
6404	5.2	0.1	21.4	4.9	6.8	7.7	0	13.3	0.1	20.6	13	4	6.4	10.8	6	5.5	0	3.1	29.3	18.1	16	27.6	25.2	10.5	0.1	6	17.3	16.2	13.1	24.4	4.4	0.1	14	9.8	11.8	17.6	10.8	8.3	7.7	11.6	8.8	3.7	4.3	4.4
6405	0	0.1	3.3	3.9	0	1.3	0	0	0.1	0	2.3	0	0	4.5	0	1.8	0	0.1	3.8	4.2	1.8	0	2.3	0	0.1	0.9	3.5	0	4.1	2.7	0	0.1	2.4	2.3	3	4.6	2.6	1	1.8	1.4	4.6	0.1	0.1	1.9
6406	0	0.1	0	4.7	2.4	0.1	2.1	2.7	0.1	0	6.1	5.8	6.1	7	0	1.8	6.8	2.3	6.7	7.8	2.2	0	3.5	0	1.2	4.7	7	0	8.4	11.4	0	5	4	0	5.4	7.6	0	2.2	0.1	0	17	9.3	11.3	3.3
6407	0	1	15.4	12.4	7.3	4.2	3.3	6.6	2.1	11.8	14.6	13.8	10.8	10.2	1.5	5.4	5.3	2.5	5.6	7.3	11.4	3.6	11.2	8.9	4.7	5.3	9.5	9.8	9.7	11	5.9	9	9.9	11.2	11.8	13.9	9.6	6.2	5.1	6.3	4.9	2.8	3.4	6.3
6408	5.1	11.1	18.8	13.6	29.3	20.9	8.6	35.6	8.2	39.2	18.4	14.3	18.6	17.4	12.6	26	20.5	18.5	18.3	25.2	24.9	19.4	32.9	17.7	23.8	25.7	36.7	19.8	22.6	14.8	12.1	25.1	19.9	18.8	12.9	19.3	15.8	9.8	10.9	14.3	26.7	19.4	20.4	15.1
6409	0	0.1	0	0	0	0.1	0	0	0.1	0	0.1	0	0	0	0	0.1	0	0.1	0.1	0	0.1	0	0.1	0	0.1	0.1	0.1	0	0	0	0	0.1	0	0	0	3.8	0	0	0.1	0	0	0.1	0.1	0.1
6501	0	19.5	0	10.1	37.4	16.4	0	4.1	19.5	11.8	0.1	26.5	35	0	0	4.1	35.6	16.7	0.1	0	6.6	0	9.4	15.5	15.4	0.1	19.9	18.1	0	20.5	17.1	0.1	0	0	0	0	0	18.5	0.1	4.8	38.8	0.1	0.1	25.2
6602	0	19.4	0	19.7	18.7	25.1	0	25	8.3	15.2	10.7	0	23.7	0	0	15.9	14.1	16.9	14.9	3.8	0.1	0	31.2	1.9	0.1	0.1	25.3	0	0	0	0	4.6	0	0	0	0	29	0	0.1	0	0	0.1	0.1	15.3
6701	95.6	106.4	51	81.9	68.1	60.6	142.5	37.9	25.5	37.9	31	44.3	24.8	24.1	71.3	65.6	62.5	47.5	27.7	22.7	68.7	206.6	40.7	35.5	33.9	33.7	32.9	52.6	51.8	44.9	34.2	33.1	32.5	25.9	44.3	30.8	20.9	27.7	28.7	76.1	29	56.6	63.4	54.8
6702	27.8	29.5	32.3	28.3	27.6	34.5	25.6	57.4	184.1	89.9	27	3.3	33.1	31.7	12.5	44.5	32.7	35.6	39.9	39.3	43	38.6	52.5	80.1	46.4	51.2	51.1	48.2	30	27.5	15	38.8	40.7	26	32.1	27.8	40.5	32.8	27.8	23.4	32.5	22.9	26.1	15.5
6705	91.5	192.1	107.9	138	155.3	205	122.6	101.2	67.6	143.4	88.5	144.7	86	81.1	58.2	164.8	72	70	140.2	68	137.9	292.3	154.9	113.7	127	116.4	103.3	62.9	93.6	56.2	187.6	183.5	91.4	73	109	73.6	28.1	41.1	85.1	141.1	67.7	89.7	84.5	213.9
6801	7.9	9.8	22.8	8.9	10.6	13.4	4.5	11.4	8.2	11.3	6.4	7.9	12.7	10.5	7.1	11.6	10	13.3	9.4	9.1	6.4	6.5	12.5	10.9	10.5	14	14.2	11.5	9.6	9.1	4.5	3.5	8.8	7.1	1	7.6	15.6	14	9.8	9.9	3.3	15.8	10.4	4.7
6901	0	0.1	10.7	0	0	0.1	0	0	0.1	0	0.1	0	0	0	0	0.1	0	0.1	1.3	0	3.7	0	7.8	2.4	0.1	0.1	6.1	0	4.6	0	0	0.1	8.5	0	4.2	2.4	0	0	0.1	0	8.9	39.7	0.1	0.1
7001	255.5	277.4	0	278.4	0	368.8	630.9	288.8	160.6	306.1	241.4	12.7	176.3	0	0	421.8	232.4	0.1	0.1	176.9	390.2	400	305.1	5.6	296.5	341.6	138	0	0	64.3	169.3	0.1	0	145.8	70.9	1.8	0	95.2	0.1	0	0	0.1	219.8	474.8
7101	7.9	6.3	10.5	8.8	10.7	9.2	7.4	10.2	4.9	6.2	25	15	9.9	9.2	7.1	6.6	11.4	14.8	10.8	13.2	13	4.3	9.6	12.5	9.6	8.7	10	10.7	10.8	12.8	9.6	2.8	17.4	10.1	12.1	17.4	12.9	14.4	13.2	14.2	12.8	13.6	14	15.6
7202	0	0.1	0	0	0	0.1	0	0	0.1	0	0.1	0	0	0	0	0.1	0	0.1	0.1	0	6.6	0	0.1	0	0.1	0.1	0.1	0	0	0	0	0.1	0	0	0	0	0	0	0.1	0	0	0.1	0.1	8
7203	168.6	187.4	129.5	157.8	99.3	244.3	273.7	70	89.1	36.5	83.5	94.8	76.8	65.9	121.8	231.8	232.2	101.6	101.2	95.5	121.8	290.1	104.6	65.1	108.1	128.4	48	57	50.9	54	88.6	150.1	45.3	84	57	49.6	95.1	55.3	107.7	91	62.2	102.6	85.7	251.1
7204	8.1	42.4	2.7	26.2	12.3	7	6.4	3	0.1	2.6	7	9.7	27.2	6	20.1	6.3	11.3	0.1	52.6	4.5	36.2	3.2	2.8	2.9	13.5	11.5	0.1	3.5	8.7	2.1	33.4	0.1	11.5	33.8	7	5.1	0	3.2	7.9	0	8.7	3.7	38.8	3.1
7205	1.9	2.6	16.8	15	7.2	5.9	27.3	27.8	4.6	13.6	3.3	1.9	13.8	14.6	16.8	16.2	13	11.5	9.4	14	9	8	42.3	25.1	22	22	34.6	24.8	23.9	21.8	3.5	8	23.9	17.3	11.5	16.7	31.7	26.5	27.2	19.4	27.4	21.2	8.7	19.7
7301	0	0.1	0	0	8.7	4.5	0	0	0.1	0	0.1	1.9	6.1	0	7.1	0.1	0	16.5	0.1	6.7	0.1	2.5	0.1	0	4.6	0.1	0.1	0	8.8	16	0	0.1	3.2	4.2	3	7.5	0	11.2	0.1	0	11.3	0.1	0.1	5.7
7302	3.6	0.3	2.2	8.5	1.5	0.9	0	2.9	0.1	3	2.2	5.8	2.4	3.2	8.4	3.2	1.1	0.1	7	2.9	3.1	1.9	3.4	7.3	2.3	0.1	4.1	7.5	5.5	3.1	0.4	0.1	4.4	2.6	3.6	9.1	1.8	5.2	3.4	2	8.4	17.9	15.8	0.3
7303	0	0.1	2.4	1.9	1.8	1.8	1.6	4.1	0.1	3.2	0.1	2	1.6	2.4	0.9	2.2	1	0.1	3.3	3.9	1.9	0.9	3.8	2	3	1.5	3.2	0.8	3.8	1	3.6	0.1	3.3	1.9	0	4.7	1.8	1.9	1.2	0.9	3.4	1.6	1.1	1.1
7304	0	0.1	2.4	3.4	2.1	2.3	0	0	0.1	0	4.6	3.8	2.4	1.5	2.1	1.3	2.8	0.1	2.8	2.6	0.1	0	1.3	2.3	2.7	1.4	3.3	3.1	5.3	1	5.5	4.1	2.3	4.2	0	2.7	2.7	1.8	2.2	1.4	2.3	0.1	3.8	0.1
7305	1.1	0.1	4.3	6.5	4.9	3.8	11.7	17.2	1.7	2.6	2.6	3.2	5.7	3.9	12.9	8.7	9.1	2.9	7.6	7.4	2.5	4.1	11.8	11	3.7	4.4	8.6	10.6	10.6	13.6	5.4	5.6	10.3	5.6	3.6	6.7	8.1	6.5	6.1	5	21.7	17.3	16.3	0.1
7401	12.6	5.4	23.3	16.1	18.3	24.1	34.4	28.2	13.4	16.8	21.2	26.7	15.9	15.7	11.9	18	16	11	17.6	21.1	22.1	30.5	26.1	22.8	27.1	28.9	30.3	24.8	19	21.1	18.3	19.7	22.9	20.6	19.1	23	27.3	26.8	20.6	19.5	35.1	13.4	17.4	27.7
7402	0	0.1	1.3	2	1.3	1	0	0	0.1	0	1.8	0	2	2	0.9	0.1	1.8	0.1	1.6	1	0.1	4.5	0.1	0	1.7	1.3	1.3	0.4	0	2.7	0	0.1	3.3	1.9	0	2.7	2.3	2.2	1.5	1.4	0.9	1.7	1	1.7
7403	0	0.1	4.6	4.8	18.2	15.4	30.4	40.2	10.6	15.4	18.8	26.8	16.3	14.1	5.9	5.5	2.5	0.9	21.5	29.1	0.1	0	32.3	26.3	10.3	6.9	9.9	8.7	5.1	5.9	8.3	4.8	0	0	10.2	15.2	12.5	9.4	26.2	25.3	0	20	20.7	0.1
7501	0	0.1	5.7	7.1	11.6	12.4	4.4	20.3	0.1	17.7	11.4	0	4.3	5.5	0	14.9	6	4.2	15.1	9.5	14.3	0	14.4	6	12.9	0.1	14.5	0	14.6	0	6.1	11.1	3.3	0	8.5	7.1	13.5	23.9	5.4	7.6	9.3	6	0.1	12
7502	8	11.6	14.4	11.1	11.2	6.7	7.9	8	16	27.8	12.5	24.6	11.9	10.6	3.5	6.9	16.2	17.4	6.7	17.3	8.6	5.9	17.3	10.4	6.3	58.6	26.6	17.1	22.6	12.6	12.4	11.7	13.3	13.5	13.8	19.9	12.8	23.4	6.2	6.8	25.2	27.9	21.2	8
7601	0	0.1	3.2	0	1.8	2.8	0	3.8	41.7	0	11	1.5	0	3.7	0	2.6	0	0.1	0.1	7.5	1.9	0	4.1	0	6.7	3.2	4.5	5.6	4.8	0	0	0.1	4.1	0	0	3.3	3.2	0	0.1	0	1.7	0.1	0.1	0.1
7602	4.2	2.5	7.2	4.3	11.1	4.1	13	4.4	4.2	10.8	11.4	11.4	20.8	22.9	7.6	5.3	5.6	4.6	16.6	15.1	11.4	0	3.5	13.2	1.1	1.6	11.2	22	1.9	18.5	7.5	8.5	11.4	1.2	19.6	23.8	15	10.1	9	10	15.6	14.6	15.6	12
7604	2.3	1.3	2.8	2.5	3.4	2.5	0	6.6	1.3	2.8	4.7	5.7	4.1	3.5	2.5	3.4	0	0.1	4.6	4.9	5	7.2	5	4.9	4.9	4	6.4	5.6	6.1	6.7	2.2	2.2	5.5	3.1	4.5	5.7	1.8	3.3	3.9	3.7	3.2	3	4.5	6.4
7606	1.3	1.4	7.3	3.9	10.3	10.6	7.2	8.2	2.1	5.2	3	3.2	5.9	5.3	6.6	8.1	6.5	5.6	5.3	9.4	7.2	6.8	6.7	9	10.4	10.8	8.7	9.5	9.6	8.7	10.4	3.7	6.4	5	5.4	7.3	8.7	6	5.9	5.5	2.5	3.6	7	3.2
7607	3.2	3.9	13.6	5.5	19.3	7	22.9	23.5	12	14.7	4.1	3.9	17.9	12.3	7.2	12.7	9	12.2	37.9	17.3	9.3	7.9	16.6	24.5	8.1	87.1	24.2	28.3	10.5	18.8	12.4	5	11.2	22.2	5.6	31.9	29.3	24.7	21	9.8	10.8	14.1	12.5	10.9
7701	15.6	21.5	11.7	20.3	16.4	14.7	50.3	12.6	24.2	17.3	15.2	27.5	19.3	14.4	8.2	10.7	10.6	7.1	0.1	19.7	8.4	35.8	17.8	4.3	16	13.5	12	32.8	6.4	6	67.4	28.1	21.3	14.2	14.3	9.8	10.8	7.1	11.5	10.3	8.1	0.1	0.1	11.2
7702	0	0.1	0	0	10.9	13.7	15.3	15.8	21.6	17.1	29.9	24.1	21.8	21.5	4.2	5.7	14.6	27.7	17	18.9	22.4	26.5	22.9	14.9	19.3	24.4	16.4	22.9	0	0	6.2	7.9	9.8	4.4	0	0	31	0	27.6	30.4	12.2	14.3	22.8	32.7
7703	20.5	24.9	16.8	8	7.1	7.8	0	0	0.1	0	0.1	0	0	0	3.3	4.5	0	0.1	0.1	0	0.1	0	0.1	0	0.1	0.1	0.1	0	11.3	13.3	2.2	3.7	8.8	2.7	6.7	10.1	5.3	11.6	3.4	2.8	8.1	0.1	0.1	0.1
7801	12.3	9.7	18.5	6.3	6.7	5.3	6.7	4.9	3.7	27.8	5.7	11.7	8.6	8.7	4.2	4.9	24.7	0.1	8.9	8.7	7.4	16.1	4.4	0	11.8	12.6	0.1	0	0	0	0	6.1	12.5	5	8	8.8	27.3	17.1	9.5	9.2	10.3	7.9	31.3	16.2
7802	0	0.1	0	0	0	0.1	0	0	0.1	0	0.1	4.1	0	0	0	0.1	0	0.1	1.7	1.8	0.1	0	0.1	0	0.1	0.1	7.4	5.9	0	0	0	0.1	0	0	0	3.8	0	0	2.3	2.2	2.9	0.1	0.1	0.1
7803	39	43.6	43.7	24.5	34.6	39	54.3	40.2	24.4	36	7.1	5.7	13.2	14.5	11	34.8	24.8	21.6	15	16	25	73.5	27.4	24.4	44.1	24.2	34.7	14.5	20.6	8.3	27.1	30.3	14.3	8.6	30.1	9.3	15.6	25.7	12.3	38.1	3.6	22.2	13.4	15
7901	23	23.6	17	14.2	22.5	27.1	13.4	34	16.9	0	5.2	7.3	12.7	20.2	29.5	31.7	0	26.4	23.4	23.3	20.5	19.9	32.9	21.4	26.3	38.7	40	28.4	33.7	28.8	8.7	15	23.9	10	13.9	17.2	11.6	0	11.7	11.3	17.4	24.3	6.7	8.7
7903	0	11	5.5	4.5	7.4	8.1	9.6	5.6	0.1	4.3	6.4	0	5.6	5.7	2.2	6.9	5.1	5.2	3.7	5.3	6.5	15.2	4.4	8.6	0.1	6.2	7.2	10.8	3.1	0	2.3	0.1	12.7	6.6	4	5.2	14.2	4.9	10.7	12	2.8	0.1	19.6	4.8
7904	43.4	32.4	35.3	22.9	56.2	41.3	35.5	0	57	26.3	24.2	32.8	29.7	23.7	8.4	47	15.9	31	14.5	14.3	49.4	92.6	31.1	23	81.9	30.9	25.5	31.9	15.6	20	29.1	33.4	30.3	17.2	22.3	12.7	31.1	9.6	15.6	26.9	9.5	10.4	17.2	16.8
8001	238.3	228.8	1.6	5	44.4	59.1	129.2	86.9	39.2	73.3	10.5	124.7	56.6	55.6	72.2	75.4	18.7	9.3	75.8	75.1	163.5	206.4	26.6	68.9	31.5	27.8	12.5	35.1	6.6	11	98.2	115.5	135.3	78.5	123.7	7.2	37.1	47.3	5.7	12	6.1	17.8	25.6	101.7
8002	12.2	22	7.3	11.7	11.3	15.5	22.8	22.7	6.3	7.3	28.4	34.5	41.1	36.2	21.1	19.7	3.1	0.1	38.6	44.4	7.4	0	41.5	65.5	37.4	36.2	23.6	36.5	15.1	23.3	32.2	26.3	34.8	22.2	22.6	13.3	20.1	23.8	10.5	16	48.4	22.3	22.9	69.6
8101	38.8	35.4	31.6	40.9	30	43.4	71.9	34.8	27.7	27.1	62.7	67.8	35.2	31.8	40.7	36.6	45.8	40.5	45.1	59.1	52.3	69.1	46	44.1	64.1	64.5	28.2	47.2	32.4	39.1	42.9	51.2	52.3	51.1	50.6	55	41.9	54.2	31.8	42.7	37.4	34.9	40.6	120.5
8103	22.5	55	38.3	45.7	46.8	54.9	80.3	72.4	54.5	47.2	33.1	41.8	52.2	46	54.1	64.3	52.6	58.7	57.8	54.5	49.1	44.6	95.9	34.6	90.8	65.4	53.3	77.2	68.5	44.4	49.4	50.1	72	48.1	82.8	49.1	67	57	40	45.7	31.2	46.4	61.6	137.5
8104	77.6	104.8	62.7	89.1	34.7	87.8	95.9	21	63.4	32.1	64.5	63.3	37.6	31	24.7	79.2	55.3	39	21.2	28.9	74.9	78.6	47.5	32.1	55.3	37.6	27.1	31.3	45.2	32.7	51.8	14.5	44.1	29.1	34.2	23	47.2	41.1	49.2	63.7	19.2	53.6	41.4	141.6
8105	1.7	0.1	4.1	4.8	4.4	3.9	8.6	7.8	0.1	3.1	4	5.7	7.1	6.3	6.4	5	5.5	3.3	6.6	9.3	0.8	6	9.5	9.8	6.1	5.8	5.2	11	4.9	7.2	7.5	4.3	9.3	6.2	6.5	14.3	9.9	26.3	7.9	4.9	11.2	45.6	20.8	13.6
8106	2.9	6.6	8.2	12.6	5.6	3.7	11	7.2	4.8	5	11.6	15.8	10.7	7	6.1	4.6	8.6	4.3	9	8.8	10.3	3	7.4	10.6	10.1	8.3	7	9	10.5	11	11.4	10.5	8.8	10.4	9	9.8	8.5	8.7	4.4	5.9	14.4	9.4	9.7	17.6
8107	0	1.5	1.7	3.2	1.3	1.1	4.4	2	0.1	0	4.7	3.6	2.5	2.1	5	0.1	0.6	0.1	1.7	3.3	0.1	0	0.1	0.3	1.7	0.1	0.1	0	0	4.7	6.9	0.6	0	5.7	8	4.1	3.1	7.8	0.5	1.5	1.9	0.1	0.8	8.4
8108	1.8	6.2	5.1	15.3	6.7	4	12.2	14.3	6.7	27.8	4.5	7	14.9	10	12.1	8.4	8.9	7.5	8.2	9.7	10.5	3.1	13.7	11.6	7.1	3.3	12.8	12.4	10.6	12.5	12	6.7	10.7	10.2	6.6	6	13.4	10.9	11.3	7.4	11.7	6.5	3.8	4
8201	9.7	21.7	14.3	20.1	9.7	11.3	10.5	14	5.1	6.3	20.7	24.4	13.9	12.4	17.9	11.8	23.2	13.9	15.1	18.2	13.9	13.6	10.4	12	13	12.2	14.4	18.1	25	25.3	17.8	9.8	18.6	18.6	14.6	14.5	20.1	14.6	20	16.6	31	11	14.2	16.4
8202	3.5	5.1	4.8	7.9	5.9	0.1	4.2	12	0.1	6.9	9.9	8.7	21.8	4.8	8.4	5.9	0	2.6	0.1	8.1	0.1	5.9	6.8	5.2	8.9	6.9	0.1	8.4	14.1	7.6	8.3	6.2	7.8	5.9	8.3	8.9	11.1	7.7	7.6	9.7	13.9	2	2.4	30.9
8204	13.3	35.7	41.1	38.7	29.9	35	17.8	24.7	33	21.5	44.4	33.8	37.7	20.9	24.4	17.2	14.7	27.5	26.7	21.9	21	22.1	25.2	37.5	39.7	30.7	21.6	21.5	15	29.7	28.9	23.8	24.8	21.2	23.2	33.8	30.7	7.6	29.1	17.8	12.1	13.3	29.8	0.1
8205	6.4	17.9	11.1	13.4	14.6	19.4	7.2	20.6	7.5	9	16	19.1	0	9.6	6.8	14	13.6	6.1	22.9	14.5	31.5	10.3	13.8	9.4	18.8	17.7	25.6	6.7	14.2	6.5	11.2	8	9.5	8.7	11.1	7.2	14	15.8	11	4.7	18.3	4.6	8.4	61.1
8206	2.8	0.1	1.6	13	6.2	16.7	9.9	25	4.3	11.6	5.1	6.4	10.2	6.4	11	20.1	8.5	8.8	9.2	5.4	19.9	14.4	15.6	11.3	20.5	21.8	12.2	16.1	17.6	18.6	11.4	1.9	7.3	2.7	5.1	7	9.9	7.9	12.7	29	17.3	30.4	17.1	9.2
8207	3.5	12.4	5.2	10.7	5.9	5.2	7.9	8.7	2.6	4.6	7	8.9	8.6	6	8.6	8.3	6.6	4.2	10.2	5.6	7.2	9.4	6	10.2	4.7	6.5	0.1	8	7.6	5.3	24.3	9.2	12.9	16.2	0	12.2	9	5.3	11.1	11.8	0	5	6.7	1.4
8208	0	0.1	8.6	9.6	4.5	0.1	10.4	0	0.1	0	0.1	6	9.6	8.4	5	0.1	5.9	6	6.3	7.4	0.1	9.6	0.1	0	0.1	0.1	0.1	0	0	0	0	0.1	0	0	0	0	17.2	0	34.7	0	0	0.1	11.9	0.1
8209	8.7	11.1	15.9	23.1	11.1	12.7	11.5	23.6	6.1	16.1	24	26.6	14.9	13.8	18.8	18.7	17.5	10.7	20.8	24.2	21.6	12.4	30.7	18.3	18.9	21.8	23.9	11.7	18.1	16.4	21.2	18.1	22.2	20.5	30.9	11.1	18.3	0	13.4	16	25.5	16.8	19.6	0.1
8301	13.4	16.7	13.9	15.5	12.3	9.9	14.1	19.7	12.1	23	15.6	29.2	16.7	11.4	18.4	19.9	10	4.3	14.4	13.8	17.4	18.5	25.6	18.5	11.2	10.5	10.9	16.4	19.2	15.4	18.7	9.1	14	12.9	12.1	17.2	16.1	13.3	10.6	13.1	15.9	10.3	12.7	13.5
8302	0.4	2.4	0.5	0	3.7	2.3	2.2	7.2	0.1	1.4	0.1	0	3.5	1.9	7	5	5.7	2.6	4.5	2.7	0.1	1	2.2	2.9	4.3	3.5	4.6	6.9	7.2	6.1	2.4	0.1	2.5	0	0	4.4	2.5	0	0.1	0.9	3	8.3	8.3	5.4
8401	2.1	2.6	3.8	4.6	6.1	3.1	4.3	13.9	1.4	7.4	8.6	8.4	7.8	7.3	8.6	7.3	3.2	1.5	8.3	6.7	7.7	2.4	10.6	7.4	4.9	4.7	11	7.7	9.6	7.6	4.5	0.1	8.2	5.5	4.3	9.5	7.3	4.7	5.5	5.9	5.3	5.2	4.4	4.4
8402	0	0.1	3.5	2.8	3.5	4.6	4.8	5.5	0.1	0	2.6	8.4	3.4	0	0	0.1	0	0.1	6.8	3.3	3.1	4.6	4.8	4.3	0.1	0.1	0.1	0	7.9	10.3	4	2.8	3.8	5.6	0	0	0	0	4.5	4.2	5.2	4.9	8.4	5
8501	10.5	11.9	6.6	3.8	0	0.1	7.2	31.9	2.5	0	12.8	8.5	4.1	0	0	0.1	35.7	0.1	7.6	4	11.5	0	0.1	0	14.3	0.1	6.8	0	0	0	84.8	0.1	0	0	5.4	0	0	0	0.1	0	0	9.5	0.1	0.1
8502	0	4.5	2	15.7	0	130.3	23	28.9	15.8	27.3	0.1	0	26.3	10.6	37	10.9	5.6	0.1	4.4	8.9	35.6	15	17.1	0	5.2	0.1	14.2	30.4	0	16.5	83.2	15.1	0	0	6.5	29.1	3.7	27.9	18.1	13.3	17.8	15.4	31	8.6
8503	0	0.1	10.5	1.8	3.7	0.1	10.1	55.8	15.5	46.5	4.2	10.5	2	2.9	1.7	0.1	9.6	2.7	62.7	1.4	0.1	0	2.5	2.1	4.6	125.6	4.5	3.1	0	3.6	2	0.1	3.5	2	1.8	2.9	12.5	6.3	6.5	0	18.2	22.5	4.7	0.1
8504	0	0.1	4.3	5.2	0	15	24.6	64.6	2.5	34.6	11.7	2.7	5.8	3.4	2.7	5.7	0	8.2	5.4	4.9	2	10.7	9.1	6.6	0.1	2	10.3	10.8	114.6	21	0	3.4	4.8	3.4	2.6	8	52.6	4.7	10.8	4.4	19	2	14.3	0.1
8505	3.3	5.2	5.4	1.7	4.4	0.1	1.2	5	0.1	3.1	7.6	7	6	3.7	1.9	2.1	1.3	0.1	6.9	2.2	2.6	4	1.6	5	3.2	2.9	2.2	3.7	3.9	2.4	5.1	0.1	6	4.4	4.9	1.8	5.3	4.6	6.5	6.3	7	0.1	3.6	6.2
8506	1.5	1.3	2.1	2	1.9	2.1	0	3.6	0.1	0	4.7	3.7	4.5	2.4	1.1	2.1	0	0.1	0.1	2.5	2.1	0	0.1	3.2	2.1	0.1	2.4	3.4	4.3	3.3	2.6	2	3.3	1.5	1.8	3.7	3	1.4	2	3.2	1.5	1.5	3.1	1.7
8601	6.7	5.8	11.1	10.7	8	4.3	3.5	13.4	15.7	23.5	17.3	26.6	13.5	9.7	2.3	4.3	5.6	4.8	11.6	13.4	12.4	7.2	13.3	8.9	5.4	5.9	13.8	10.2	14.9	18.2	7.4	9.3	11.5	9	18.6	18	15.6	14.4	6.3	8	10.7	4.2	5.5	2.6
8603	43.3	33.4	63.9	58.3	156.3	122.1	236.6	73.1	156.4	89.1	8.7	13.2	150.6	64.1	52.4	112.7	37.7	25.4	37.4	92.9	74.1	84.7	20	79.2	213.2	42.4	82.1	96.3	136.9	77.5	8.4	59.1	54.6	30.6	20.9	24.4	101.9	121.5	54.7	62.9	30.1	84.3	56.8	39.9
8604	2.2	0.1	0	2.3	45.3	38.1	0	4.3	1.5	3.5	2.7	1.5	9.4	1.8	0	1.7	0	23.1	0.1	16.6	4	8.9	4.5	7.7	53.3	0.1	10.7	8.8	18.2	14.3	10.9	4	8.1	6.9	0	8.3	1.9	6.2	2.6	1.8	14.1	4.7	6	2.3
8701	17.8	19.9	12.8	7.1	14.7	14.9	6.4	31.3	12.5	11.4	17.2	22	21.6	9.5	8	18	8.2	14.5	20.4	7.3	16.5	14.1	21.4	6.5	10.4	17.2	26.6	8.5	3.3	8.3	9.8	2.8	7.5	6.6	6	8.7	15.4	4.5	10.5	10	5.9	4.2	7.8	10.3
8801	22.3	23.5	8	4.2	18.8	10.7	10.1	16.5	21.3	14.1	17.5	22.5	17.5	13.7	5.7	18.2	5.2	12.6	14.2	14.5	16.3	19.1	12.1	12.6	15	9.7	12.1	17.9	16.2	5.6	15	5.6	10.8	8.2	9.6	11.1	19.8	11.1	17.6	15.4	7.5	8.9	20.7	10.6
8802	12.6	19.2	6.9	9.2	16.2	18.2	9.3	7.3	14.6	25.3	14.2	16.4	13.5	14.5	6.7	2.5	8	44.9	10.3	16.6	0.1	7.3	11.7	15.6	8.1	0.1	19.9	39.4	13.8	20.1	14.3	9.4	13.8	11.6	15.8	13.7	17.9	10.3	21.9	14.8	11.1	11.1	15.9	6.8
8803	0	1.5	4.8	5.1	5.4	0.1	0	0	0.1	53	0.1	0	5.9	4	0	0.1	3.8	11.5	6.5	6.1	0.1	0	0.1	7.7	3.8	4.1	0.1	0	36.8	4.8	0	4.7	5.1	0	0	7.4	0	3.6	2.5	0	0	5.2	11.3	8.5
8901	15.8	6.2	46.2	14.9	41	27.1	26.5	23.1	28.9	14	45.7	66.1	6.1	6.1	23.5	24.2	0	0.1	18.7	0	23.5	7.9	20.8	0	35.8	35.1	37.7	36.4	10.6	22.4	26	11.4	31.5	24.4	25.4	40.2	15.2	33.4	27.7	32.6	20	35.4	97.5	21.3
9006	22.9	2.9	12.8	36.1	28.1	14.1	85.7	20.5	22.5	9.6	34.6	0	0.9	4.7	34.8	60.6	23	4.4	5.5	14.7	78.9	8.4	0.8	6.2	3.7	3.6	1.9	43.2	9.6	39.9	5.6	12.4	26.8	43.4	1.7	6.3	2	48.6	10.3	0	4.4	0.1	19.3	81.8
9101	77.4	107.5	64.8	91.4	60.6	73.8	96.4	63.7	83.2	65.6	59.2	58	60.1	42.3	54.1	62.6	80.5	53.7	68.2	53.7	108.6	103.7	64.2	48.6	87.2	60.5	78.9	84	69.1	41.3	43.8	41.1	52	37.8	38.4	39.3	88.1	71.1	91.7	71.8	41.7	89.5	63.8	33.9
9301	12.4	14	23.8	22.4	21.5	15.1	11.4	21.8	12.1	17.8	24	27	23.8	14	5.1	8.4	8.4	31.3	23.8	20.4	21.4	10.6	17	11.9	13.6	15.3	12.4	10.9	13.9	10.1	20	15.6	14.5	1.9	9.2	29.4	18.4	7.3	13.6	17	19	4.3	6.9	23.5
9504	47.3	25.9	0	14.8	0	0.1	0	0	0.1	0	0.1	0	3	0	16	10.8	0	0.1	0.1	0	0.1	0	0.1	0	48.4	0.1	0.1	0	0	0	14.1	0.1	26.3	0	0	0	0	0	0.1	4.9	0	26.5	0.1	13.1
9505	0	0.1	4.4	5.1	0	0.1	6.1	14.1	0.1	7.8	7.2	10.8	16.7	0	0	6.3	0	28.2	0.1	0	0.1	0	0.1	2.8	3.6	0.1	0.1	0	2.8	0	6	3.7	5.7	3.6	4.7	7	19.3	6.7	12.7	13.5	4.3	4.1	5	0.1
9602	14.9	13.7	36.4	29.6	27.4	0.1	25.5	15.1	6.1	16	14.4	0	32.1	18.7	7.7	16.3	14.4	60.7	23.3	0	29.7	50.8	13.5	12.1	21.4	15.6	1.4	0	16	21.5	2.9	7.6	14.8	17.4	23.8	21	0	13.8	6.8	11	3.9	13.9	20.6	24.8
9603	267.5	183	195.4	199.6	169.8	117.2	472.4	320.4	55.5	168	147.8	28.9	109.7	125.9	125.2	246.6	193.4	295.6	143.9	165.8	138.4	484.6	252.6	188.1	228.3	108.3	139.4	204.5	12.4	9.3	149.3	127.5	202.4	80.8	227.4	91.7	116.8	132.4	157.8	198.4	70.7	183.4	217.8	424.8
9701	75	75.1	23.7	23.6	15.3	82.1	14.7	44.4	50.2	0	61.9	15	44.5	16.6	13.5	34.8	26.4	25.6	12.9	13.4	23.4	77	63.7	24.2	34.1	0.1	23.4	31.3	6.9	6.8	36.9	17.2	21.2	19.3	28.2	21.6	44.2	15.5	35.8	27.6	19.8	25.9	42	14.2
9702	16.6	17.6	0	0	0	0.1	0	4.3	6.3	0	14.3	0	0	0	0	0.1	12	0.1	0.1	23.3	0.1	20.2	3.8	7	3.9	7.3	0.1	0	9.3	2.9	0	0.1	0	0	0	0	0	2.5	0.1	0	20.8	7.6	13.2	3.1
9801	18.3	11.4	27.9	28.8	43.8	5.9	14.4	34.3	12.5	19.3	9.3	64.6	9.8	20.6	12.8	28.5	23.1	58.3	28.1	23.6	40.9	40.8	4.3	15.7	34.5	47.1	59.4	19.8	83.4	34	21	23.6	18.6	12.5	28.8	24.3	10.6	17.2	0.1	0	15.3	8.2	16.1	37.5
9802	99.5	95	22.9	15.8	6.9	32.5	12.2	82	17.6	36.5	17.9	17.6	32.7	25.2	5.8	8.1	7.1	29.3	18.8	14.2	3.2	6.3	44.8	18.8	4	2.8	52.8	10.5	17.1	18.3	11.6	17.5	28.6	13.8	33.6	32.8	32	19.5	36	46	16.3	9.2	17.6	46.2
9901	46.2	46.4	2.1	31.2	42.3	8.1	33.2	62.6	33.5	24.2	43.8	4.7	0	4.2	0	64.3	0	17.9	14.3	0	0.1	39.2	0.1	28.1	0.1	29.9	43.8	9.7	43.6	11.5	37.2	31.3	31.2	7	35	5.8	46	22.7	2.2	11.6	9.3	0.1	49.9	3.3
9902	22.7	27.7	17.8	14.3	21.9	25.7	12.7	24.2	26.4	20.3	30.5	36.3	4.4	11.7	8.3	15.6	1.5	4.5	13.3	1.5	28.6	19.7	19.4	8	16.3	20.6	15.7	11	14.8	8.8	16.2	16.6	10.7	8.1	17	15.5	24.1	9.4	7.4	17	10.3	10.4	19.2	13.9
2007-09-19/09:54:02
