# Supplementary material for: Two-dimensional electrophoretic comparison of metastatic and non-metastatic human breast tumors using in vitro cultured epithelial cells derived from the cancer tissues
Source: BMC Cancer. 2008 Apr 16;8:107. doi: 10.1186/1471-2407-8-107 (PMC2377273; doi:10.1186/1471-2407-8-107)
Supplement: Additional file 2 — Results of the GUHA analysis. The table is in the excel spreadsheet format (guha.xls). Hypotheses are numbered in rows. Antecedent column displays categorized spot intensities. Succedent column displays presence (= 1) or absence (= 0) of metastases at follow-up. Table column displays the contingency table evaluating cedents. Fisher quantifier column corresponds to Fisher's exact test. [file 1471-2407-8-107-S2.xls]

## Sheet: GUHA
Hypothesis	Antecedent	Succedent	Table		FISHER
1	ID_7--(=0)	metastases--(=1)	6	7	0.0769956
			1	9
2	ID_8--(=0)	metastases--(=1)	2	0	0.083004
			5	16
3	ID_9--(=1)	metastases--(=1)	1	2	0.683794
			6	14
4	ID_10--(=1)	metastases--(=1)	1	1	0.525692
			6	15
5	ID_201--(=1)	metastases--(=1)	3	1	0.0671937
			4	15
6	ID_301--(=1)	metastases--(=1)	2	0	0.083004
			5	16
7	ID_302--(=0)	metastases--(=1)	6	10	0.275317
			1	6
8	ID_304--(=0)	metastases--(=1)	4	8	0.555526
			3	8
9	ID_305--(=1)	metastases--(=1)	2	0	0.083004
			5	16
10	ID_401--(=1)	metastases--(=1)	2	0	0.083004
			5	16
11	ID_501--(=0)	metastases--(=1)	1	0	0.304348
			6	16
12	ID_702--(=0)	metastases--(=1)	2	1	0.209486
			5	15
13	ID_901--(=1)	metastases--(=1)	7	12	0.205534
			0	4
14	ID_1001--(=0)	metastases--(=1)	4	2	0.0450038
			3	14
15	ID_1002--(=0)	metastases--(=1)	5	3	0.0257305
			2	13
16	ID_1101--(=1)	metastases--(=1)	4	6	0.336788
			3	10
17	ID_1102--(=1)	metastases--(=1)	2	1	0.209486
			5	15
18	ID_1103--(=0)	metastases--(=1)	5	6	0.148338
			2	10
19	ID_1203--(=0)	metastases--(=1)	6	11	0.38222
			1	5
20	ID_1204--(=0)	metastases--(=1)	2	1	0.209486
			5	15
21	ID_1205--(=1)	metastases--(=1)	1	0	0.304348
			6	16
22	ID_1301--(=0)	metastases--(=1)	1	1	0.525692
			6	15
23	ID_1302--(=1)	metastases--(=1)	3	1	0.0671937
			4	15
24	ID_1401--(=0)	metastases--(=1)	7	14	0.474308
			0	2
25	ID_1402--(=1)	metastases--(=1)	7	15	0.695652
			0	1
26	ID_1403--(=1)	metastases--(=1)	1	1	0.525692
			6	15
27	ID_1501--(=1)	metastases--(=1)	2	1	0.209486
			5	15
28	ID_1502--(=0)	metastases--(=1)	6	5	0.0239602
			1	11
29	ID_1503--(=1)	metastases--(=1)	7	12	0.205534
			0	4
30	ID_1603--(=1)	metastases--(=1)	7	13	0.316206
			0	3
31	ID_1606--(=1)	metastases--(=1)	7	3	0.000489482
			0	13
32	ID_1801--(=1)	metastases--(=1)	2	1	0.209486
			5	15
33	ID_1802--(=0)	metastases--(=1)	3	3	0.239165
			4	13
34	ID_1901--(=1)	metastases--(=1)	1	1	0.525692
			6	15
35	ID_1902--(=1)	metastases--(=1)	1	0	0.304348
			6	16
36	ID_2001--(=1)	metastases--(=1)	7	13	0.316206
			0	3
37	ID_2101--(=1)	metastases--(=1)	1	1	0.525692
			6	15
38	ID_2102--(=1)	metastases--(=1)	2	0	0.083004
			5	16
39	ID_2103--(=0)	metastases--(=1)	5	5	0.0918024
			2	11
40	ID_2104--(=0)	metastases--(=1)	6	12	0.508425
			1	4
41	ID_2201--(=1)	metastases--(=1)	7	6	0.0069996
			0	10
42	ID_2202--(=1)	metastases--(=1)	1	1	0.525692
			6	15
43	ID_2301--(=1)	metastases--(=1)	4	6	0.336788
			3	10
44	ID_2303--(=1)	metastases--(=1)	4	1	0.0172665
			3	15
45	ID_2304--(=0)	metastases--(=1)	6	12	0.508425
			1	4
46	ID_2401--(=0)	metastases--(=1)	6	10	0.275317
			1	6
47	ID_2501--(=0)	metastases--(=1)	7	15	0.695652
			0	1
48	ID_2502--(=1)	metastases--(=1)	7	10	0.0793288
			0	6
49	ID_2602--(=1)	metastases--(=1)	6	5	0.0239602
			1	11
50	ID_2603--(=1)	metastases--(=1)	7	8	0.0262485
			0	8
51	ID_2604--(=1)	metastases--(=1)	1	0	0.304348
			6	16
52	ID_2702--(=0)	metastases--(=1)	7	12	0.205534
			0	4
53	ID_2703--(=1)	metastases--(=1)	6	9	0.189572
			1	7
54	ID_2801--(=0)	metastases--(=1)	4	3	0.0906888
			3	13
55	ID_2802--(=0)	metastases--(=1)	5	6	0.148338
			2	10
56	ID_2901--(=0)	metastases--(=1)	5	7	0.222372
			2	9
57	ID_2902--(=0)	metastases--(=1)	6	11	0.38222
			1	5
58	ID_3001--(=1)	metastases--(=1)	1	0	0.304348
			6	16
59	ID_3101--(=1)	metastases--(=1)	7	14	0.474308
			0	2
60	ID_3102--(=0)	metastases--(=1)	7	14	0.474308
			0	2
61	ID_3103--(=1)	metastases--(=1)	3	0	0.0197628
			4	16
62	ID_3104--(=1)	metastases--(=1)	5	4	0.0517138
			2	12
63	ID_3105--(=0)	metastases--(=1)	6	10	0.275317
			1	6
64	ID_3106--(=0)	metastases--(=1)	1	1	0.525692
			6	15
65	ID_3107--(=1)	metastases--(=1)	3	3	0.239165
			4	13
66	ID_3201--(=1)	metastases--(=1)	5	5	0.0918024
			2	11
67	ID_3202--(=0)	metastases--(=1)	6	10	0.275317
			1	6
68	ID_3203--(=1)	metastases--(=1)	5	8	0.313232
			2	8
69	ID_3301--(=1)	metastases--(=1)	7	14	0.474308
			0	2
70	ID_3303--(=1)	metastases--(=1)	7	4	0.00134608
			0	12
71	ID_3304--(=1)	metastases--(=1)	1	0	0.304348
			6	16
72	ID_3305--(=1)	metastases--(=1)	2	4	0.61778
			5	12
73	ID_3306--(=1)	metastases--(=1)	1	1	0.525692
			6	15
74	ID_3307--(=1)	metastases--(=1)	2	1	0.209486
			5	15
75	ID_3308--(=1)	metastases--(=1)	7	11	0.129811
			0	5
76	ID_3401--(=1)	metastases--(=1)	3	0	0.0197628
			4	16
77	ID_3402--(=0)	metastases--(=1)	7	9	0.046664
			0	7
78	ID_3501--(=1)	metastases--(=1)	2	1	0.209486
			5	15
79	ID_3502--(=1)	metastases--(=1)	1	0	0.304348
			6	16
80	ID_3504--(=1)	metastases--(=1)	3	0	0.0197628
			4	16
81	ID_3702--(=1)	metastases--(=1)	4	3	0.0906888
			3	13
82	ID_3801--(=0)	metastases--(=1)	5	3	0.0257305
			2	13
83	ID_3805--(=1)	metastases--(=1)	7	7	0.0139992
			0	9
84	ID_3901--(=1)	metastases--(=1)	1	0	0.304348
			6	16
85	ID_4001--(=0)	metastases--(=1)	7	11	0.129811
			0	5
86	ID_4103--(=0)	metastases--(=1)	4	0	0.00395257
			3	16
87	ID_4104--(=0)	metastases--(=1)	4	6	0.336788
			3	10
88	ID_4105--(=1)	metastases--(=1)	7	15	0.695652
			0	1
89	ID_4106--(=0)	metastases--(=1)	7	12	0.205534
			0	4
90	ID_4201--(=1)	metastases--(=1)	1	0	0.304348
			6	16
91	ID_4202--(=0)	metastases--(=1)	3	1	0.0671937
			4	15
92	ID_4203--(=0)	metastases--(=1)	7	13	0.316206
			0	3
93	ID_4204--(=0)	metastases--(=1)	7	8	0.0262485
			0	8
94	ID_4205--(=0)	metastases--(=1)	6	8	0.124243
			1	8
95	ID_4301--(=0)	metastases--(=1)	6	12	0.508425
			1	4
96	ID_4302--(=0)	metastases--(=1)	4	2	0.0450038
			3	14
97	ID_4402--(=0)	metastases--(=1)	4	8	0.555526
			3	8
98	ID_4501--(=0)	metastases--(=1)	7	11	0.129811
			0	5
99	ID_4502--(=0)	metastases--(=1)	7	13	0.316206
			0	3
100	ID_4503--(=0)	metastases--(=1)	4	0	0.00395257
			3	16
101	ID_4601--(=0)	metastases--(=1)	6	8	0.124243
			1	8
102	ID_4702--(=1)	metastases--(=1)	7	13	0.316206
			0	3
103	ID_4703--(=1)	metastases--(=1)	6	4	0.0116252
			1	12
104	ID_4804--(=1)	metastases--(=1)	1	0	0.304348
			6	16
105	ID_4805--(=1)	metastases--(=1)	1	0	0.304348
			6	16
106	ID_5001--(=0)	metastases--(=1)	2	0	0.083004
			5	16
107	ID_5002--(=0)	metastases--(=1)	6	8	0.124243
			1	8
108	ID_5003--(=1)	metastases--(=1)	2	1	0.209486
			5	15
109	ID_5004--(=1)	metastases--(=1)	2	0	0.083004
			5	16
110	ID_5005--(=1)	metastases--(=1)	2	0	0.083004
			5	16
111	ID_5006--(=0)	metastases--(=1)	7	9	0.046664
			0	7
112	ID_5007--(=0)	metastases--(=1)	6	7	0.0769956
			1	9
113	ID_5103--(=1)	metastases--(=1)	3	1	0.0671937
			4	15
114	ID_5104--(=0)	metastases--(=1)	4	0	0.00395257
			3	16
115	ID_5203--(=1)	metastases--(=1)	7	7	0.0139992
			0	9
116	ID_5301--(=0)	metastases--(=1)	3	2	0.142084
			4	14
117	ID_5302--(=1)	metastases--(=1)	1	0	0.304348
			6	16
118	ID_5304--(=1)	metastases--(=1)	1	0	0.304348
			6	16
119	ID_5401--(=1)	metastases--(=1)	1	0	0.304348
			6	16
120	ID_5402--(=0)	metastases--(=1)	7	13	0.316206
			0	3
121	ID_5405--(=1)	metastases--(=1)	7	12	0.205534
			0	4
122	ID_5406--(=1)	metastases--(=1)	7	9	0.046664
			0	7
123	ID_5501--(=1)	metastases--(=1)	7	14	0.474308
			0	2
124	ID_5502--(=1)	metastases--(=1)	6	2	0.00174582
			1	14
125	ID_5503--(=0)	metastases--(=1)	7	13	0.316206
			0	3
126	ID_5504--(=1)	metastases--(=1)	2	0	0.083004
			5	16
127	ID_5601--(=1)	metastases--(=1)	5	5	0.0918024
			2	11
128	ID_5701--(=1)	metastases--(=1)	6	7	0.0769956
			1	9
129	ID_5702--(=0)	metastases--(=1)	6	8	0.124243
			1	8
130	ID_5801--(=1)	metastases--(=1)	1	1	0.525692
			6	15
131	ID_5802--(=1)	metastases--(=1)	1	1	0.525692
			6	15
132	ID_5803--(=1)	metastases--(=1)	1	1	0.525692
			6	15
133	ID_5804--(=1)	metastases--(=1)	5	2	0.0107401
			2	14
134	ID_6001--(=1)	metastases--(=1)	2	1	0.209486
			5	15
135	ID_6002--(=0)	metastases--(=1)	2	0	0.083004
			5	16
136	ID_6003--(=0)	metastases--(=1)	2	1	0.209486
			5	15
137	ID_6102--(=0)	metastases--(=1)	2	0	0.083004
			5	16
138	ID_6103--(=1)	metastases--(=1)	7	15	0.695652
			0	1
139	ID_6104--(=0)	metastases--(=1)	7	12	0.205534
			0	4
140	ID_6202--(=0)	metastases--(=1)	1	0	0.304348
			6	16
141	ID_6203--(=0)	metastases--(=1)	7	13	0.316206
			0	3
142	ID_6204--(=0)	metastases--(=1)	6	12	0.508425
			1	4
143	ID_6205--(=0)	metastases--(=1)	5	4	0.0517138
			2	12
144	ID_6206--(=1)	metastases--(=1)	1	0	0.304348
			6	16
145	ID_6301--(=1)	metastases--(=1)	1	0	0.304348
			6	16
146	ID_6302--(=0)	metastases--(=1)	2	1	0.209486
			5	15
147	ID_6303--(=1)	metastases--(=1)	7	15	0.695652
			0	1
148	ID_6304--(=0)	metastases--(=1)	2	2	0.351779
			5	14
149	ID_6305--(=0)	metastases--(=1)	5	3	0.0257305
			2	13
150	ID_6403--(=1)	metastases--(=1)	4	5	0.238794
			3	11
151	ID_6404--(=1)	metastases--(=1)	7	14	0.474308
			0	2
152	ID_6405--(=0)	metastases--(=1)	7	12	0.205534
			0	4
153	ID_6406--(=0)	metastases--(=1)	3	0	0.0197628
			4	16
154	ID_6407--(=0)	metastases--(=1)	1	0	0.304348
			6	16
155	ID_6408--(=0)	metastases--(=1)	1	0	0.304348
			6	16
156	ID_6409--(=1)	metastases--(=1)	2	2	0.351779
			5	14
157	ID_6501--(=1)	metastases--(=1)	7	10	0.0793288
			0	6
158	ID_6602--(=0)	metastases--(=1)	6	9	0.189572
			1	7
159	ID_6701--(=1)	metastases--(=1)	7	12	0.205534
			0	4
160	ID_6702--(=0)	metastases--(=1)	1	0	0.304348
			6	16
161	ID_6705--(=1)	metastases--(=1)	7	7	0.0139992
			0	9
162	ID_6801--(=0)	metastases--(=1)	6	8	0.124243
			1	8
163	ID_6901--(=0)	metastases--(=1)	7	9	0.046664
			0	7
164	ID_7001--(=1)	metastases--(=1)	5	1	0.00339782
			2	15
165	ID_7101--(=1)	metastases--(=1)	2	0	0.083004
			5	16
166	ID_7202--(=1)	metastases--(=1)	3	1	0.0671937
			4	15
167	ID_7203--(=1)	metastases--(=1)	3	1	0.0671937
			4	15
168	ID_7204--(=0)	metastases--(=1)	1	0	0.304348
			6	16
169	ID_7205--(=0)	metastases--(=1)	6	11	0.38222
			1	5
170	ID_7301--(=0)	metastases--(=1)	6	6	0.0446897
			1	10
171	ID_7302--(=0)	metastases--(=1)	7	7	0.0139992
			0	9
172	ID_7303--(=0)	metastases--(=1)	6	3	0.00494377
			1	13
173	ID_7304--(=0)	metastases--(=1)	3	1	0.0671937
			4	15
174	ID_7305--(=0)	metastases--(=1)	6	0	6.93433e-005
			1	16
175	ID_7402--(=1)	metastases--(=1)	4	4	0.155647
			3	12
176	ID_7403--(=0)	metastases--(=1)	7	14	0.474308
			0	2
177	ID_7501--(=0)	metastases--(=1)	6	12	0.508425
			1	4
178	ID_7502--(=1)	metastases--(=1)	1	0	0.304348
			6	16
179	ID_7601--(=1)	metastases--(=1)	2	0	0.083004
			5	16
180	ID_7602--(=0)	metastases--(=1)	6	9	0.189572
			1	7
181	ID_7604--(=1)	metastases--(=1)	2	2	0.351779
			5	14
182	ID_7606--(=0)	metastases--(=1)	4	1	0.0172665
			3	15
183	ID_7607--(=0)	metastases--(=1)	2	0	0.083004
			5	16
184	ID_7701--(=0)	metastases--(=1)	6	13	0.648221
			1	3
185	ID_7702--(=1)	metastases--(=1)	5	0	0.00062409
			2	16
186	ID_7703--(=1)	metastases--(=1)	1	0	0.304348
			6	16
187	ID_7801--(=1)	metastases--(=1)	6	6	0.0446897
			1	10
188	ID_7802--(=0)	metastases--(=1)	7	14	0.474308
			0	2
189	ID_7803--(=1)	metastases--(=1)	1	0	0.304348
			6	16
190	ID_7901--(=0)	metastases--(=1)	3	1	0.0671937
			4	15
191	ID_7903--(=1)	metastases--(=1)	2	0	0.083004
			5	16
192	ID_7904--(=1)	metastases--(=1)	4	1	0.0172665
			3	15
193	ID_8001--(=1)	metastases--(=1)	2	0	0.083004
			5	16
194	ID_8002--(=0)	metastases--(=1)	4	4	0.155647
			3	12
195	ID_8101--(=1)	metastases--(=1)	4	0	0.00395257
			3	16
196	ID_8103--(=1)	metastases--(=1)	2	0	0.083004
			5	16
197	ID_8104--(=1)	metastases--(=1)	7	10	0.0793288
			0	6
198	ID_8105--(=0)	metastases--(=1)	2	0	0.083004
			5	16
199	ID_8106--(=0)	metastases--(=1)	3	1	0.0671937
			4	15
200	ID_8107--(=0)	metastases--(=1)	4	4	0.155647
			3	12
201	ID_8202--(=1)	metastases--(=1)	1	1	0.525692
			6	15
202	ID_8205--(=1)	metastases--(=1)	2	1	0.209486
			5	15
203	ID_8206--(=1)	metastases--(=1)	2	2	0.351779
			5	14
204	ID_8207--(=0)	metastases--(=1)	7	14	0.474308
			0	2
205	ID_8208--(=0)	metastases--(=1)	6	9	0.189572
			1	7
206	ID_8209--(=0)	metastases--(=1)	5	5	0.0918024
			2	11
207	ID_8301--(=1)	metastases--(=1)	3	4	0.350522
			4	12
208	ID_8302--(=0)	metastases--(=1)	4	1	0.0172665
			3	15
209	ID_8401--(=0)	metastases--(=1)	7	12	0.205534
			0	4
210	ID_8402--(=0)	metastases--(=1)	7	15	0.695652
			0	1
211	ID_8501--(=0)	metastases--(=1)	6	13	0.648221
			1	3
212	ID_8502--(=0)	metastases--(=1)	4	6	0.336788
			3	10
213	ID_8503--(=0)	metastases--(=1)	2	0	0.083004
			5	16
214	ID_8504--(=0)	metastases--(=1)	3	0	0.0197628
			4	16
215	ID_8505--(=1)	metastases--(=1)	3	2	0.142084
			4	14
216	ID_8506--(=1)	metastases--(=1)	1	1	0.525692
			6	15
217	ID_8601--(=1)	metastases--(=1)	2	1	0.209486
			5	15
218	ID_8603--(=0)	metastases--(=1)	1	0	0.304348
			6	16
219	ID_8604--(=0)	metastases--(=1)	4	3	0.0906888
			3	13
220	ID_8701--(=1)	metastases--(=1)	7	8	0.0262485
			0	8
221	ID_8801--(=1)	metastases--(=1)	5	0	0.00062409
			2	16
222	ID_8802--(=0)	metastases--(=1)	1	0	0.304348
			6	16
223	ID_8803--(=1)	metastases--(=1)	2	1	0.209486
			5	15
224	ID_8901--(=1)	metastases--(=1)	7	12	0.205534
			0	4
225	ID_9006--(=1)	metastases--(=1)	1	0	0.304348
			6	16
226	ID_9101--(=1)	metastases--(=1)	3	0	0.0197628
			4	16
227	ID_9301--(=1)	metastases--(=1)	2	1	0.209486
			5	15
228	ID_9504--(=1)	metastases--(=1)	2	1	0.209486
			5	15
229	ID_9505--(=0)	metastases--(=1)	5	6	0.148338
			2	10
230	ID_9602--(=1)	metastases--(=1)	7	12	0.205534
			0	4
231	ID_9603--(=0)	metastases--(=1)	2	2	0.351779
			5	14
232	ID_9701--(=1)	metastases--(=1)	2	1	0.209486
			5	15
233	ID_9702--(=1)	metastases--(=1)	6	6	0.0446897
			1	10
234	ID_9801--(=1)	metastases--(=1)	2	2	0.351779
			5	14
235	ID_9802--(=0)	metastases--(=1)	2	0	0.083004
			5	16
236	ID_9901--(=0)	metastases--(=1)	1	1	0.525692
			6	15
237	ID_9902--(=1)	metastases--(=1)	3	0	0.0197628
			4	16
238	ID_7--(=1)	metastases--(=0)	9	1	0.0769956
			7	6
239	ID_8--(=1)	metastases--(=0)	16	5	0.083004
			0	2
240	ID_9--(=0)	metastases--(=0)	14	6	0.683794
			2	1
241	ID_10--(=0)	metastases--(=0)	15	6	0.525692
			1	1
242	ID_201--(=0)	metastases--(=0)	15	4	0.0671937
			1	3
243	ID_301--(=0)	metastases--(=0)	16	5	0.083004
			0	2
244	ID_302--(=1)	metastases--(=0)	6	1	0.275317
			10	6
245	ID_304--(=1)	metastases--(=0)	8	3	0.555526
			8	4
246	ID_305--(=0)	metastases--(=0)	16	5	0.083004
			0	2
247	ID_401--(=0)	metastases--(=0)	16	5	0.083004
			0	2
248	ID_501--(=1)	metastases--(=0)	16	6	0.304348
			0	1
249	ID_702--(=1)	metastases--(=0)	15	5	0.209486
			1	2
250	ID_901--(=0)	metastases--(=0)	4	0	0.205534
			12	7
251	ID_1001--(=1)	metastases--(=0)	14	3	0.0450038
			2	4
252	ID_1002--(=1)	metastases--(=0)	13	2	0.0257305
			3	5
253	ID_1101--(=0)	metastases--(=0)	10	3	0.336788
			6	4
254	ID_1102--(=0)	metastases--(=0)	15	5	0.209486
			1	2
255	ID_1103--(=1)	metastases--(=0)	10	2	0.148338
			6	5
256	ID_1203--(=1)	metastases--(=0)	5	1	0.38222
			11	6
257	ID_1204--(=1)	metastases--(=0)	15	5	0.209486
			1	2
258	ID_1205--(=0)	metastases--(=0)	16	6	0.304348
			0	1
259	ID_1301--(=1)	metastases--(=0)	15	6	0.525692
			1	1
260	ID_1302--(=0)	metastases--(=0)	15	4	0.0671937
			1	3
261	ID_1401--(=1)	metastases--(=0)	2	0	0.474308
			14	7
262	ID_1402--(=0)	metastases--(=0)	1	0	0.695652
			15	7
263	ID_1403--(=0)	metastases--(=0)	15	6	0.525692
			1	1
264	ID_1501--(=0)	metastases--(=0)	15	5	0.209486
			1	2
265	ID_1502--(=1)	metastases--(=0)	11	1	0.0239602
			5	6
266	ID_1503--(=0)	metastases--(=0)	4	0	0.205534
			12	7
267	ID_1603--(=0)	metastases--(=0)	3	0	0.316206
			13	7
268	ID_1606--(=0)	metastases--(=0)	13	0	0.000489482
			3	7
269	ID_1801--(=0)	metastases--(=0)	15	5	0.209486
			1	2
270	ID_1802--(=1)	metastases--(=0)	13	4	0.239165
			3	3
271	ID_1901--(=0)	metastases--(=0)	15	6	0.525692
			1	1
272	ID_1902--(=0)	metastases--(=0)	16	6	0.304348
			0	1
273	ID_2001--(=0)	metastases--(=0)	3	0	0.316206
			13	7
274	ID_2101--(=0)	metastases--(=0)	15	6	0.525692
			1	1
275	ID_2102--(=0)	metastases--(=0)	16	5	0.083004
			0	2
276	ID_2103--(=1)	metastases--(=0)	11	2	0.0918024
			5	5
277	ID_2104--(=1)	metastases--(=0)	4	1	0.508425
			12	6
278	ID_2201--(=0)	metastases--(=0)	10	0	0.0069996
			6	7
279	ID_2202--(=0)	metastases--(=0)	15	6	0.525692
			1	1
280	ID_2301--(=0)	metastases--(=0)	10	3	0.336788
			6	4
281	ID_2303--(=0)	metastases--(=0)	15	3	0.0172665
			1	4
282	ID_2304--(=1)	metastases--(=0)	4	1	0.508425
			12	6
283	ID_2401--(=1)	metastases--(=0)	6	1	0.275317
			10	6
284	ID_2501--(=1)	metastases--(=0)	1	0	0.695652
			15	7
285	ID_2502--(=0)	metastases--(=0)	6	0	0.0793288
			10	7
286	ID_2602--(=0)	metastases--(=0)	11	1	0.0239602
			5	6
287	ID_2603--(=0)	metastases--(=0)	8	0	0.0262485
			8	7
288	ID_2604--(=0)	metastases--(=0)	16	6	0.304348
			0	1
289	ID_2702--(=1)	metastases--(=0)	4	0	0.205534
			12	7
290	ID_2703--(=0)	metastases--(=0)	7	1	0.189572
			9	6
291	ID_2801--(=1)	metastases--(=0)	13	3	0.0906888
			3	4
292	ID_2802--(=1)	metastases--(=0)	10	2	0.148338
			6	5
293	ID_2901--(=1)	metastases--(=0)	9	2	0.222372
			7	5
294	ID_2902--(=1)	metastases--(=0)	5	1	0.38222
			11	6
295	ID_3001--(=0)	metastases--(=0)	16	6	0.304348
			0	1
296	ID_3101--(=0)	metastases--(=0)	2	0	0.474308
			14	7
297	ID_3102--(=1)	metastases--(=0)	2	0	0.474308
			14	7
298	ID_3103--(=0)	metastases--(=0)	16	4	0.0197628
			0	3
299	ID_3104--(=0)	metastases--(=0)	12	2	0.0517138
			4	5
300	ID_3105--(=1)	metastases--(=0)	6	1	0.275317
			10	6
301	ID_3106--(=1)	metastases--(=0)	15	6	0.525692
			1	1
302	ID_3107--(=0)	metastases--(=0)	13	4	0.239165
			3	3
303	ID_3201--(=0)	metastases--(=0)	11	2	0.0918024
			5	5
304	ID_3202--(=1)	metastases--(=0)	6	1	0.275317
			10	6
305	ID_3203--(=0)	metastases--(=0)	8	2	0.313232
			8	5
306	ID_3301--(=0)	metastases--(=0)	2	0	0.474308
			14	7
307	ID_3303--(=0)	metastases--(=0)	12	0	0.00134608
			4	7
308	ID_3304--(=0)	metastases--(=0)	16	6	0.304348
			0	1
309	ID_3305--(=0)	metastases--(=0)	12	5	0.61778
			4	2
310	ID_3306--(=0)	metastases--(=0)	15	6	0.525692
			1	1
311	ID_3307--(=0)	metastases--(=0)	15	5	0.209486
			1	2
312	ID_3308--(=0)	metastases--(=0)	5	0	0.129811
			11	7
313	ID_3401--(=0)	metastases--(=0)	16	4	0.0197628
			0	3
314	ID_3402--(=1)	metastases--(=0)	7	0	0.046664
			9	7
315	ID_3501--(=0)	metastases--(=0)	15	5	0.209486
			1	2
316	ID_3502--(=0)	metastases--(=0)	16	6	0.304348
			0	1
317	ID_3504--(=0)	metastases--(=0)	16	4	0.0197628
			0	3
318	ID_3702--(=0)	metastases--(=0)	13	3	0.0906888
			3	4
319	ID_3801--(=1)	metastases--(=0)	13	2	0.0257305
			3	5
320	ID_3805--(=0)	metastases--(=0)	9	0	0.0139992
			7	7
321	ID_3901--(=0)	metastases--(=0)	16	6	0.304348
			0	1
322	ID_4001--(=1)	metastases--(=0)	5	0	0.129811
			11	7
323	ID_4103--(=1)	metastases--(=0)	16	3	0.00395257
			0	4
324	ID_4104--(=1)	metastases--(=0)	10	3	0.336788
			6	4
325	ID_4105--(=0)	metastases--(=0)	1	0	0.695652
			15	7
326	ID_4106--(=1)	metastases--(=0)	4	0	0.205534
			12	7
327	ID_4201--(=0)	metastases--(=0)	16	6	0.304348
			0	1
328	ID_4202--(=1)	metastases--(=0)	15	4	0.0671937
			1	3
329	ID_4203--(=1)	metastases--(=0)	3	0	0.316206
			13	7
330	ID_4204--(=1)	metastases--(=0)	8	0	0.0262485
			8	7
331	ID_4205--(=1)	metastases--(=0)	8	1	0.124243
			8	6
332	ID_4301--(=1)	metastases--(=0)	4	1	0.508425
			12	6
333	ID_4302--(=1)	metastases--(=0)	14	3	0.0450038
			2	4
334	ID_4402--(=1)	metastases--(=0)	8	3	0.555526
			8	4
335	ID_4501--(=1)	metastases--(=0)	5	0	0.129811
			11	7
336	ID_4502--(=1)	metastases--(=0)	3	0	0.316206
			13	7
337	ID_4503--(=1)	metastases--(=0)	16	3	0.00395257
			0	4
338	ID_4601--(=1)	metastases--(=0)	8	1	0.124243
			8	6
339	ID_4702--(=0)	metastases--(=0)	3	0	0.316206
			13	7
340	ID_4703--(=0)	metastases--(=0)	12	1	0.0116252
			4	6
341	ID_4804--(=0)	metastases--(=0)	16	6	0.304348
			0	1
342	ID_4805--(=0)	metastases--(=0)	16	6	0.304348
			0	1
343	ID_5001--(=1)	metastases--(=0)	16	5	0.083004
			0	2
344	ID_5002--(=1)	metastases--(=0)	8	1	0.124243
			8	6
345	ID_5003--(=0)	metastases--(=0)	15	5	0.209486
			1	2
346	ID_5004--(=0)	metastases--(=0)	16	5	0.083004
			0	2
347	ID_5005--(=0)	metastases--(=0)	16	5	0.083004
			0	2
348	ID_5006--(=1)	metastases--(=0)	7	0	0.046664
			9	7
349	ID_5007--(=1)	metastases--(=0)	9	1	0.0769956
			7	6
350	ID_5103--(=0)	metastases--(=0)	15	4	0.0671937
			1	3
351	ID_5104--(=1)	metastases--(=0)	16	3	0.00395257
			0	4
352	ID_5203--(=0)	metastases--(=0)	9	0	0.0139992
			7	7
353	ID_5301--(=1)	metastases--(=0)	14	4	0.142084
			2	3
354	ID_5302--(=0)	metastases--(=0)	16	6	0.304348
			0	1
355	ID_5304--(=0)	metastases--(=0)	16	6	0.304348
			0	1
356	ID_5401--(=0)	metastases--(=0)	16	6	0.304348
			0	1
357	ID_5402--(=1)	metastases--(=0)	3	0	0.316206
			13	7
358	ID_5405--(=0)	metastases--(=0)	4	0	0.205534
			12	7
359	ID_5406--(=0)	metastases--(=0)	7	0	0.046664
			9	7
360	ID_5501--(=0)	metastases--(=0)	2	0	0.474308
			14	7
361	ID_5502--(=0)	metastases--(=0)	14	1	0.00174582
			2	6
362	ID_5503--(=1)	metastases--(=0)	3	0	0.316206
			13	7
363	ID_5504--(=0)	metastases--(=0)	16	5	0.083004
			0	2
364	ID_5601--(=0)	metastases--(=0)	11	2	0.0918024
			5	5
365	ID_5701--(=0)	metastases--(=0)	9	1	0.0769956
			7	6
366	ID_5702--(=1)	metastases--(=0)	8	1	0.124243
			8	6
367	ID_5801--(=0)	metastases--(=0)	15	6	0.525692
			1	1
368	ID_5802--(=0)	metastases--(=0)	15	6	0.525692
			1	1
369	ID_5803--(=0)	metastases--(=0)	15	6	0.525692
			1	1
370	ID_5804--(=0)	metastases--(=0)	14	2	0.0107401
			2	5
371	ID_6001--(=0)	metastases--(=0)	15	5	0.209486
			1	2
372	ID_6002--(=1)	metastases--(=0)	16	5	0.083004
			0	2
373	ID_6003--(=1)	metastases--(=0)	15	5	0.209486
			1	2
374	ID_6102--(=1)	metastases--(=0)	16	5	0.083004
			0	2
375	ID_6103--(=0)	metastases--(=0)	1	0	0.695652
			15	7
376	ID_6104--(=1)	metastases--(=0)	4	0	0.205534
			12	7
377	ID_6202--(=1)	metastases--(=0)	16	6	0.304348
			0	1
378	ID_6203--(=1)	metastases--(=0)	3	0	0.316206
			13	7
379	ID_6204--(=1)	metastases--(=0)	4	1	0.508425
			12	6
380	ID_6205--(=1)	metastases--(=0)	12	2	0.0517138
			4	5
381	ID_6206--(=0)	metastases--(=0)	16	6	0.304348
			0	1
382	ID_6301--(=0)	metastases--(=0)	16	6	0.304348
			0	1
383	ID_6302--(=1)	metastases--(=0)	15	5	0.209486
			1	2
384	ID_6303--(=0)	metastases--(=0)	1	0	0.695652
			15	7
385	ID_6304--(=1)	metastases--(=0)	14	5	0.351779
			2	2
386	ID_6305--(=1)	metastases--(=0)	13	2	0.0257305
			3	5
387	ID_6403--(=0)	metastases--(=0)	11	3	0.238794
			5	4
388	ID_6404--(=0)	metastases--(=0)	2	0	0.474308
			14	7
389	ID_6405--(=1)	metastases--(=0)	4	0	0.205534
			12	7
390	ID_6406--(=1)	metastases--(=0)	16	4	0.0197628
			0	3
391	ID_6407--(=1)	metastases--(=0)	16	6	0.304348
			0	1
392	ID_6408--(=1)	metastases--(=0)	16	6	0.304348
			0	1
393	ID_6409--(=0)	metastases--(=0)	14	5	0.351779
			2	2
394	ID_6501--(=0)	metastases--(=0)	6	0	0.0793288
			10	7
395	ID_6602--(=1)	metastases--(=0)	7	1	0.189572
			9	6
396	ID_6701--(=0)	metastases--(=0)	4	0	0.205534
			12	7
397	ID_6702--(=1)	metastases--(=0)	16	6	0.304348
			0	1
398	ID_6705--(=0)	metastases--(=0)	9	0	0.0139992
			7	7
399	ID_6801--(=1)	metastases--(=0)	8	1	0.124243
			8	6
400	ID_6901--(=1)	metastases--(=0)	7	0	0.046664
			9	7
401	ID_7001--(=0)	metastases--(=0)	15	2	0.00339782
			1	5
402	ID_7101--(=0)	metastases--(=0)	16	5	0.083004
			0	2
403	ID_7202--(=0)	metastases--(=0)	15	4	0.0671937
			1	3
404	ID_7203--(=0)	metastases--(=0)	15	4	0.0671937
			1	3
405	ID_7204--(=1)	metastases--(=0)	16	6	0.304348
			0	1
406	ID_7205--(=1)	metastases--(=0)	5	1	0.38222
			11	6
407	ID_7301--(=1)	metastases--(=0)	10	1	0.0446897
			6	6
408	ID_7302--(=1)	metastases--(=0)	9	0	0.0139992
			7	7
409	ID_7303--(=1)	metastases--(=0)	13	1	0.00494377
			3	6
410	ID_7304--(=1)	metastases--(=0)	15	4	0.0671937
			1	3
411	ID_7305--(=1)	metastases--(=0)	16	1	6.93433e-005
			0	6
412	ID_7402--(=0)	metastases--(=0)	12	3	0.155647
			4	4
413	ID_7403--(=1)	metastases--(=0)	2	0	0.474308
			14	7
414	ID_7501--(=1)	metastases--(=0)	4	1	0.508425
			12	6
415	ID_7502--(=0)	metastases--(=0)	16	6	0.304348
			0	1
416	ID_7601--(=0)	metastases--(=0)	16	5	0.083004
			0	2
417	ID_7602--(=1)	metastases--(=0)	7	1	0.189572
			9	6
418	ID_7604--(=0)	metastases--(=0)	14	5	0.351779
			2	2
419	ID_7606--(=1)	metastases--(=0)	15	3	0.0172665
			1	4
420	ID_7607--(=1)	metastases--(=0)	16	5	0.083004
			0	2
421	ID_7701--(=1)	metastases--(=0)	3	1	0.648221
			13	6
422	ID_7702--(=0)	metastases--(=0)	16	2	0.00062409
			0	5
423	ID_7703--(=0)	metastases--(=0)	16	6	0.304348
			0	1
424	ID_7801--(=0)	metastases--(=0)	10	1	0.0446897
			6	6
425	ID_7802--(=1)	metastases--(=0)	2	0	0.474308
			14	7
426	ID_7803--(=0)	metastases--(=0)	16	6	0.304348
			0	1
427	ID_7901--(=1)	metastases--(=0)	15	4	0.0671937
			1	3
428	ID_7903--(=0)	metastases--(=0)	16	5	0.083004
			0	2
429	ID_7904--(=0)	metastases--(=0)	15	3	0.0172665
			1	4
430	ID_8001--(=0)	metastases--(=0)	16	5	0.083004
			0	2
431	ID_8002--(=1)	metastases--(=0)	12	3	0.155647
			4	4
432	ID_8101--(=0)	metastases--(=0)	16	3	0.00395257
			0	4
433	ID_8103--(=0)	metastases--(=0)	16	5	0.083004
			0	2
434	ID_8104--(=0)	metastases--(=0)	6	0	0.0793288
			10	7
435	ID_8105--(=1)	metastases--(=0)	16	5	0.083004
			0	2
436	ID_8106--(=1)	metastases--(=0)	15	4	0.0671937
			1	3
437	ID_8107--(=1)	metastases--(=0)	12	3	0.155647
			4	4
438	ID_8202--(=0)	metastases--(=0)	15	6	0.525692
			1	1
439	ID_8205--(=0)	metastases--(=0)	15	5	0.209486
			1	2
440	ID_8206--(=0)	metastases--(=0)	14	5	0.351779
			2	2
441	ID_8207--(=1)	metastases--(=0)	2	0	0.474308
			14	7
442	ID_8208--(=1)	metastases--(=0)	7	1	0.189572
			9	6
443	ID_8209--(=1)	metastases--(=0)	11	2	0.0918024
			5	5
444	ID_8301--(=0)	metastases--(=0)	12	4	0.350522
			4	3
445	ID_8302--(=1)	metastases--(=0)	15	3	0.0172665
			1	4
446	ID_8401--(=1)	metastases--(=0)	4	0	0.205534
			12	7
447	ID_8402--(=1)	metastases--(=0)	1	0	0.695652
			15	7
448	ID_8501--(=1)	metastases--(=0)	3	1	0.648221
			13	6
449	ID_8502--(=1)	metastases--(=0)	10	3	0.336788
			6	4
450	ID_8503--(=1)	metastases--(=0)	16	5	0.083004
			0	2
451	ID_8504--(=1)	metastases--(=0)	16	4	0.0197628
			0	3
452	ID_8505--(=0)	metastases--(=0)	14	4	0.142084
			2	3
453	ID_8506--(=0)	metastases--(=0)	15	6	0.525692
			1	1
454	ID_8601--(=0)	metastases--(=0)	15	5	0.209486
			1	2
455	ID_8603--(=1)	metastases--(=0)	16	6	0.304348
			0	1
456	ID_8604--(=1)	metastases--(=0)	13	3	0.0906888
			3	4
457	ID_8701--(=0)	metastases--(=0)	8	0	0.0262485
			8	7
458	ID_8801--(=0)	metastases--(=0)	16	2	0.00062409
			0	5
459	ID_8802--(=1)	metastases--(=0)	16	6	0.304348
			0	1
460	ID_8803--(=0)	metastases--(=0)	15	5	0.209486
			1	2
461	ID_8901--(=0)	metastases--(=0)	4	0	0.205534
			12	7
462	ID_9006--(=0)	metastases--(=0)	16	6	0.304348
			0	1
463	ID_9101--(=0)	metastases--(=0)	16	4	0.0197628
			0	3
464	ID_9301--(=0)	metastases--(=0)	15	5	0.209486
			1	2
465	ID_9504--(=0)	metastases--(=0)	15	5	0.209486
			1	2
466	ID_9505--(=1)	metastases--(=0)	10	2	0.148338
			6	5
467	ID_9602--(=0)	metastases--(=0)	4	0	0.205534
			12	7
468	ID_9603--(=1)	metastases--(=0)	14	5	0.351779
			2	2
469	ID_9701--(=0)	metastases--(=0)	15	5	0.209486
			1	2
470	ID_9702--(=0)	metastases--(=0)	10	1	0.0446897
			6	6
471	ID_9801--(=0)	metastases--(=0)	14	5	0.351779
			2	2
472	ID_9802--(=1)	metastases--(=0)	16	5	0.083004
			0	2
473	ID_9901--(=1)	metastases--(=0)	15	6	0.525692
			1	1
474	ID_9902--(=0)	metastases--(=0)	16	4	0.0197628
			0	3
