# Supplementary material for: Two-dimensional electrophoretic comparison of metastatic and non-metastatic human breast tumors using in vitro cultured epithelial cells derived from the cancer tissues
Source: BMC Cancer. 2008 Apr 16;8:107. doi: 10.1186/1471-2407-8-107 (PMC2377273; doi:10.1186/1471-2407-8-107)
Supplement: Additional file 3 — Results of the R/maanova analysis. The table is in the excel spreadsheet format (maanova.xls). For each spot we show in adequate columns the number given by PDQuest software, log2 difference of log transformed means between metastases and non-metastases groups (fold change), nominal permutation p-values using F1 test statistics (F1 Pvalperm) and false discovery rate adjusted p-values for multiple testing (F1 adjPvalperm). Nominal permutation p-values using Fs test statistics (Fs Pvalperm) and false discovery rate-adjusted p-values for multiple testing (Fs adjPvalperm). [file 1471-2407-8-107-S3.xls]

## Sheet: summary19011430
Spot	Fold.change	F1.Pvalperm	F1.adjPvalperm	Fs.Pvalperm	Fs.adjPvalperm
7	1.87671	0.238376	0.594421	0.231421	0.59087
8	1.10137	0.438579	0.644497	0.430609	0.644063
9	0.726827	0.134721	0.443218	0.135736	0.438267
10	-0.621495	0.561878	0.658473	0.549239	0.653355
201	-0.691074	0.419594	0.644497	0.418274	0.639725
301	-0.456778	0.347462	0.60707	0.351066	0.617938
302	0.727898	0.632284	0.681612	0.617563	0.676831
304	0.23301	0.897919	0.826833	0.895178	0.828961
305	-0.720186	0.32797	0.60707	0.320609	0.607685
401	0.454974	0.770051	0.757548	0.760305	0.754428
501	0.775755	0.278579	0.595104	0.272081	0.59087
702	0.297044	0.720761	0.728664	0.716142	0.733277
901	-1.58477	0.112335	0.386325	0.102792	0.373383
1001	1.27418	0.027868	0.217482	0.0274112	0.214456
1002	2.77298	0.00746193	0.107117	0.00639594	0.100874
1101	-0.793456	0.546041	0.655726	0.543096	0.653355
1102	-0.143293	0.433299	0.644497	0.445228	0.647788
1103	0.298463	0.351066	0.60707	0.359239	0.619277
1203	-0.37617	0.836751	0.800848	0.835736	0.801895
1204	0.234965	0.698528	0.719461	0.698071	0.72464
1205	-0.184523	0.93797	0.826833	0.935381	0.828961
1301	-0.252458	0.748883	0.744858	0.746954	0.744815
1302	-0.722782	0.406701	0.637946	0.395736	0.631787
1401	0.524845	0.609442	0.679159	0.603198	0.676831
1402	-0.0100786	0.97	0.826833	0.970609	0.828961
1403	-0.0398247	0.971421	0.826833	0.970609	0.828961
1501	-0.419875	0.515584	0.653366	0.511371	0.653355
1502	3.0181	0.00279188	0.0882829	0.00253807	0.0860472
1503	0.141483	0.877716	0.826833	0.874721	0.82759
1603	-0.793783	0.446447	0.644497	0.445838	0.647788
1606	-1.19021	0.000304569	0.0205993	0.000456853	0.030977
1801	2.0831	0.142386	0.458581	0.125939	0.420982
1802	2.11269	0.0960914	0.366107	0.0905076	0.36646
1901	0.738442	0.408731	0.637946	0.397563	0.631787
1902	1.29193	0.438579	0.644497	0.429594	0.644063
2001	-0.0863903	0.939036	0.826833	0.936497	0.828961
2101	-0.284327	0.170457	0.501251	0.182538	0.530444
2102	-0.00137334	0.993046	0.826833	0.993147	0.828961
2103	0.778003	0.483096	0.653366	0.483706	0.653321
2104	0.515743	0.588883	0.667522	0.589289	0.671168
2201	-0.710033	0.00791878	0.107117	0.00918782	0.116809
2202	0.037562	0.964467	0.826833	0.96401	0.828961
2301	0.0251484	0.978832	0.826833	0.979137	0.828961
2303	-0.475812	0.00725888	0.107117	0.00837563	0.116809
2304	0.0642377	0.954467	0.826833	0.953909	0.828961
2401	0.35212	0.109746	0.383929	0.121269	0.418102
2402	0.0219255	0.931015	0.826833	0.932589	0.828961
2501	0.900767	0.378274	0.629715	0.366091	0.623687
2502	-1.68344	0.0938071	0.366107	0.0918782	0.36646
2602	-2.1418	0.0633503	0.306047	0.0551777	0.284988
2603	-0.620713	0.0577157	0.292768	0.0617766	0.306496
2604	0.685206	0.621878	0.681612	0.614061	0.676831
2702	1.18459	0.304518	0.604697	0.289949	0.607002
2703	-0.937425	0.37467	0.629715	0.37132	0.623687
2801	2.81691	0.0267513	0.217117	0.0237563	0.214456
2802	1.05513	0.443147	0.644497	0.435584	0.646476
2901	0.523626	0.798731	0.77174	0.796701	0.772016
2902	2.04612	0.156396	0.477167	0.146802	0.466591
3001	-0.417283	0.34736	0.60707	0.352386	0.617938
3101	-0.119935	0.636244	0.681612	0.640558	0.682197
3102	-1.36192	0.273503	0.595104	0.273046	0.59087
3103	-0.412688	0.582843	0.667522	0.584772	0.671168
3104	-0.804859	0.0948731	0.366107	0.0969543	0.369238
3105	-0.014387	0.917107	0.826833	0.920102	0.828961
3106	-0.0151414	0.923147	0.826833	0.925888	0.828961
3107	-0.386864	0.721827	0.728664	0.720964	0.733277
3201	-0.458275	0.228782	0.594421	0.234213	0.59087
3202	0.226915	0.278629	0.595104	0.290863	0.607002
3203	-0.462041	0.295228	0.604697	0.299645	0.607681
3301	-0.185838	0.378629	0.629715	0.38736	0.631787
3303	-0.667784	0.00304569	0.0882829	0.00395939	0.100675
3304	0.0374103	0.891168	0.826833	0.894365	0.828961
3305	-0.00181452	0.998376	0.826833	0.998426	0.828961
3306	-1.01037	0.454873	0.644999	0.456244	0.651992
3307	-1.19805	0.188832	0.539645	0.190914	0.546969
3308	-0.149946	0.764873	0.757051	0.766599	0.756982
3401	-0.936497	0.0382234	0.241134	0.0390863	0.248442
3402	0.380702	0.534112	0.655726	0.536142	0.653355
3501	-0.4799	0.226244	0.594421	0.230964	0.59087
3502	-0.725636	0.508629	0.653366	0.511117	0.653355
3504	-0.027876	0.96731	0.826833	0.967107	0.828961
3702	-1.34499	0.203858	0.566623	0.205888	0.573711
3801	0.678081	0.637462	0.681612	0.632741	0.681002
3805	-1.61775	0.511218	0.653366	0.481269	0.653321
3901	1.00831	0.435685	0.644497	0.417665	0.639725
4001	1.28723	0.178883	0.518515	0.176904	0.52919
4103	1.54777	0.0132487	0.150158	0.0125888	0.150633
4104	0.873129	0.385431	0.630689	0.373452	0.623687
4105	-0.197375	0.516142	0.653366	0.521472	0.653355
4106	0.516015	0.474873	0.651037	0.467868	0.651992
4107	0.535693	0.405381	0.637946	0.40066	0.631787
4201	-0.343355	0.339848	0.60707	0.347259	0.617938
4202	0.895661	0.0687817	0.317183	0.0711675	0.328401
4203	0.739195	0.267259	0.595104	0.270457	0.59087
4204	0.38655	0.316701	0.604697	0.32264	0.607685
4205	0.261955	0.164416	0.490598	0.179797	0.530051
4301	0.0786086	0.793553	0.770406	0.797005	0.772016
4302	1.41424	0.00522843	0.0964424	0.00548223	0.100874
4402	-0.0654791	0.884518	0.826833	0.886041	0.828961
4501	-0.0033728	0.998071	0.826833	0.998071	0.828961
4502	0.447036	0.506244	0.653366	0.500457	0.653355
4503	2.32985	0.00888325	0.112653	0.00862944	0.116809
4601	2.11206	0.0991371	0.366107	0.1	0.369847
4701	-0.326348	0.511929	0.653366	0.515127	0.653355
4702	-0.202005	0.54	0.655726	0.543959	0.653355
4703	-0.11466	0.811574	0.780432	0.813299	0.784066
4804	-1.31939	0.308985	0.604697	0.292437	0.607002
4805	-0.55487	0.546599	0.655726	0.537614	0.653355
5001	-0.0283384	0.98203	0.826833	0.981371	0.828961
5002	0.546558	0.0686294	0.317183	0.0742132	0.328401
5003	-0.0310295	0.982843	0.826833	0.982843	0.828961
5004	-0.255068	0.612335	0.679159	0.61467	0.676831
5005	-0.528655	0.612538	0.679159	0.607107	0.676831
5006	0.336169	0.0879695	0.364272	0.0980203	0.369238
5007	0.3945	0.539137	0.655726	0.53797	0.653355
5101	-0.0546386	0.772843	0.757548	0.78	0.766494
5103	-0.653715	0.00218274	0.0882829	0.00253807	0.0860472
5104	2.94818	0.000152284	0.0154495	0.000152284	0.0206513
5203	-0.674325	0.0440102	0.255138	0.0474112	0.275548
5301	3.01632	0.00609137	0.102997	0.0064467	0.100874
5302	-0.0974014	0.564873	0.658473	0.574518	0.664011
5304	-1.97015	0.0358883	0.234899	0.0324873	0.220281
5401	-0.118704	0.659391	0.696837	0.668376	0.708115
5402	-0.712008	0.641015	0.681612	0.636904	0.681874
5405	-0.325433	0.366142	0.624299	0.374061	0.623687
5406	-0.480775	0.00502538	0.0964424	0.00598985	0.100874
5501	-0.0676733	0.929391	0.826833	0.928376	0.828961
5502	-0.916666	0.0992386	0.366107	0.0977665	0.369238
5503	0.0977354	0.950254	0.826833	0.949137	0.828961
5504	-0.130374	0.891726	0.826833	0.889086	0.828961
5601	0.651908	0.461269	0.644999	0.462437	0.651992
5701	-1.03713	0.400863	0.637946	0.397614	0.631787
5702	-0.00957841	0.99132	0.826833	0.991066	0.828961
5801	-0.723699	0.532234	0.655726	0.522183	0.653355
5802	-0.600982	0.576244	0.664329	0.564315	0.659715
5803	0.025851	0.979036	0.826833	0.978832	0.828961
5804	-0.686026	0.456193	0.644999	0.454619	0.651992
6001	-0.689754	0.621168	0.681612	0.618883	0.676831
6002	0.246793	0.239239	0.594421	0.254772	0.59087
6003	0.200626	0.524518	0.653366	0.531675	0.653355
6102	1.35079	0.0180711	0.183334	0.0177665	0.180699
6103	-0.111738	0.692792	0.719461	0.698223	0.72464
6104	0.570562	0.0723858	0.326385	0.0776142	0.335914
6202	0.698059	0.336853	0.60707	0.341472	0.617938
6203	0.204767	0.478274	0.651299	0.484975	0.653321
6204	1.27418	0.262589	0.595104	0.252944	0.59087
6205	0.252396	0.347766	0.60707	0.357005	0.619277
6206	0.156187	0.899137	0.826833	0.89934	0.828961
6301	-0.563286	0.345939	0.60707	0.347563	0.617938
6302	0.308005	0.786142	0.76688	0.78731	0.769957
6303	-0.0790762	0.697614	0.719461	0.705482	0.728457
6304	0.699703	0.549391	0.655726	0.547563	0.653355
6305	0.642366	0.0301523	0.223846	0.0324873	0.220281
6403	-0.45803	0.254873	0.594421	0.261675	0.59087
6404	0.950615	0.250558	0.594421	0.242995	0.59087
6405	0.927971	0.303604	0.604697	0.301726	0.607681
6406	1.87012	0.0536041	0.292768	0.0509645	0.284988
6407	0.725335	0.157563	0.477167	0.161015	0.496258
6408	0.294709	0.152335	0.475528	0.16665	0.505958
6409	0.169233	0.521117	0.653366	0.532589	0.653355
6501	-0.586707	0.641624	0.681612	0.628832	0.680395
6602	0.72333	0.567919	0.658473	0.557056	0.658802
6701	-0.34455	0.236599	0.594421	0.245076	0.59087
6702	0.0626626	0.855736	0.814974	0.857817	0.81539
6705	-0.513882	0.0404061	0.241134	0.0441624	0.264216
6801	0.100355	0.741015	0.740663	0.745076	0.744815
6901	1.67693	0.0565482	0.292768	0.0521827	0.284988
7001	-3.45533	0.0809645	0.34225	0.0660406	0.31985
7101	0.0916087	0.687665	0.719225	0.695635	0.72464
7202	-1.04998	0.0260914	0.217117	0.0274112	0.214456
7203	-0.420547	0.150051	0.475528	0.158173	0.494997
7204	0.0749536	0.934264	0.826833	0.932995	0.828961
7205	0.94542	0.039797	0.241134	0.0403046	0.248442
7301	1.18633	0.274365	0.595104	0.268426	0.59087
7302	1.20423	0.106294	0.383929	0.106396	0.379695
7303	1.23306	0.0330964	0.223846	0.0317766	0.220281
7304	1.88118	0.0244162	0.215398	0.0246701	0.214456
7305	2.40102	0.000152284	0.0154495	0.000203046	0.0206513
7401	0.0779389	0.720609	0.728664	0.72599	0.734715
7402	0.372528	0.626497	0.681612	0.626345	0.680395
7403	1.71338	0.209594	0.574694	0.210863	0.579633
7501	1.76344	0.0937056	0.366107	0.0845685	0.351073
7502	0.191077	0.515584	0.653366	0.525381	0.653355
7601	-0.182768	0.859543	0.814974	0.855533	0.81539
7602	1.12842	0.0196954	0.190299	0.02	0.193729
7604	-0.461436	0.435127	0.644497	0.438579	0.646476
7606	0.675078	0.0232995	0.214889	0.0256345	0.214456
7607	0.650489	0.0630457	0.306047	0.0679188	0.321296
7701	-0.898641	0.260711	0.595104	0.261929	0.59087
7702	-1.29135	0.33264	0.60707	0.335888	0.617938
7703	1.59248	0.268173	0.595104	0.269848	0.59087
7801	-1.71086	0.0749239	0.330485	0.074264	0.328401
7802	0.0216711	0.982234	0.826833	0.982335	0.828961
7803	-0.273335	0.464112	0.644999	0.471168	0.651992
7901	0.442678	0.524873	0.653366	0.519746	0.653355
7903	0.939943	0.243249	0.594421	0.235127	0.59087
7904	-0.923401	0.0558883	0.292768	0.0560406	0.284988
8001	-0.830698	0.251624	0.594421	0.254112	0.59087
8002	0.557922	0.462284	0.644999	0.464822	0.651992
8101	-0.293669	0.109594	0.383929	0.11736	0.411602
8103	0.117623	0.447868	0.644497	0.468629	0.651992
8104	-0.760879	0.00106599	0.0540733	0.00147208	0.0748611
8105	1.61303	0.00375635	0.0926971	0.00395939	0.100675
8106	0.238622	0.303858	0.604697	0.315736	0.607685
8107	0.876506	0.318071	0.604697	0.315482	0.607685
8108	0.627916	0.0137056	0.150158	0.015736	0.168471
8201	0.177309	0.40467	0.637946	0.413452	0.639725
8202	-0.0371904	0.963807	0.826833	0.962843	0.828961
8204	0.876171	0.227716	0.594421	0.230203	0.59087
8205	-0.551113	0.200609	0.565338	0.204873	0.573711
8206	0.387447	0.473553	0.651037	0.478122	0.653321
8207	-0.210854	0.720508	0.728664	0.719137	0.733277
8208	1.04528	0.351574	0.60707	0.34401	0.617938
8209	0.698116	0.253299	0.594421	0.254365	0.59087
8301	-0.101724	0.560609	0.658473	0.573198	0.664011
8302	1.73376	0.0328934	0.223846	0.0317766	0.220281
8401	0.265807	0.516751	0.653366	0.52198	0.653355
8402	0.535773	0.671015	0.705448	0.672081	0.708351
8501	-0.932501	0.425888	0.644497	0.415076	0.639725
8502	1.03469	0.385025	0.630689	0.378832	0.626508
8503	1.17133	0.303452	0.604697	0.300711	0.607681
8504	1.86194	0.0556345	0.292768	0.0538071	0.284988
8505	-0.647041	0.285533	0.603497	0.283046	0.606062
8506	0.702656	0.318883	0.604697	0.318325	0.607685
8601	0.126992	0.734467	0.737752	0.73736	0.742528
8603	0.243734	0.586345	0.667522	0.591574	0.671168
8604	0.716793	0.434873	0.644497	0.423198	0.642426
8701	-0.576564	0.0322843	0.223846	0.0352284	0.231162
8801	-0.588916	0.00411168	0.0926971	0.00548223	0.100874
8802	0.999936	0.078934	0.340766	0.0796447	0.33752
8803	0.744634	0.50066	0.653366	0.491015	0.653355
8901	-0.977035	0.309543	0.604697	0.310102	0.607685
9006	0.559215	0.509492	0.653366	0.498629	0.653355
9101	-0.280562	0.117107	0.396022	0.126244	0.420982
9301	-0.318741	0.254873	0.594421	0.265939	0.59087
9504	-1.44441	0.233198	0.594421	0.225431	0.59087
9505	0.979508	0.400102	0.637946	0.395228	0.631787
9602	-0.466646	0.599746	0.676059	0.593909	0.671168
9603	-0.280734	0.558528	0.658473	0.563046	0.659715
9701	0.615777	0.353046	0.60707	0.347665	0.617938
9702	-1.76379	0.135431	0.443218	0.129086	0.423519
9801	0.798952	0.318274	0.604697	0.320609	0.607685
9802	-0.0360036	0.944975	0.826833	0.945178	0.828961
9901	-0.0914606	0.94269	0.826833	0.941015	0.828961
9902	-0.861741	0.0140609	0.150158	0.0152792	0.168471
